# Supplementary material for: An Epidemiological Analysis of SARS-CoV-2 Genomic Sequences from Different Regions of India
Source: Viruses. 2021 May 17;13(5):925. doi: 10.3390/v13050925 (PMC8156686; doi:10.3390/v13050925)
Supplement: Supplementary file 1 [file viruses-13-00925-s001.zip › Supp Table 1.xlsx]

## Sheet: clinical profile
Clincial profile of the SARS-CoV-2 cases
Sr. No	Centres	Total cases	Data not available	Asymptomatic	Symptomatic	Fever	Headache	Bodyache	Sorethroat	Cold	Cough	Breathlessness	Chest pain	Diarrhoea	Loss of taste and smell	Nausea	Vomiting	Hemoptysis
1	ICMR-NIV, Bangalore Unit	25		15	10	7			4		8	2	1	1
2	Ksturba Infectious Disease Hospital, Mumbai	31		4	27	16			6		20	11				2	2	1
3	BJMC Ahmedabad	14	7	5	2	2			1		3
4	SMS Jaipur	17		10	7	5		5	2		5	1
5	AIIMS Bhopal	17		12	5	2			2		3
6	GMC Patiala	50	4	42	4	1			2		2
7	SKIMS Srinagar	22		20	2	1					2
8	ICMR-RMRC Gorakhpur	12		0	12	12	12			12
9	GMC Haldawani, Nainital	22		16	6	4			2		2
10	PGIMER Chandigarh	38		23	15	11			7		6	4				1	1
11	ICMR-NICED, Kolkata	20	2	4	14	11			4		10	3				1	1
12	GMC, Agartala	19		16	3	2					1	2
13	Osmania Medical college, Koti	15	2	7	6	3	1	1			1	3			3
14	RMRIMS, Imphal	22		22
15	KGMU, Lucknow	7		7
16	BPS Sonipat	37		26	11	4			2		8	2
17	Dr. Rajendra Prasada GMC Tanda, HP	15		14	1	1					1
18	STNM, Gangtok	8		8
19	GMC Shimla	19		18	1						1
20	ICMR-RMRC Bhubaneshwar	5		2	3	3					2
21	ICMR-RMRC Dibrugarh	33		32	1	1
22	RIMS Ranchi	31	11	20
23	SVIMS, Tirupati	36		36
24	AIIMS Jodhpur	6	1	2	3	2	1	1	1		1
25	KIPMR Chennai	35		30	5	5	4	2	2	3		2			3
26	ICMR_NIV,Kerala unit	83		65	18	12	10	10	6		8	4			10
27	Maharashtra	30	29	1
28	AIIMS Raipur	16	1	7	8	3		4			2	1
29	Andra pradesh	4	4
	Total	689	61	464	164	105	28	19	41	15	84	34	1	1	16	4	4	1
	Percentage			67.344	23.8026	64.0244	17.0732	11.5854	25	9.14634	51.2195	20.7317	0.609756	0.609756	9.7561	2.43902	2.43902	0.609756
