# Supplementary material for: An Epidemiological Analysis of SARS-CoV-2 Genomic Sequences from Different Regions of India
Source: Viruses. 2021 May 17;13(5):925. doi: 10.3390/v13050925 (PMC8156686; doi:10.3390/v13050925)
Supplement: Supplementary file 1 [file viruses-13-00925-s001.zip › Supp Table 2.xlsx]

## Sheet: Genomic data
Virus Name	AccessionID	Age	Gender	Clinical symptoms	Total reads	% Relevant reads	% Genome recovered
hCoV-19/MaharashtraIndia/MCL-20-H-1249/05-2020	EPI_ISL_1129278	64	Male	NA	660094	24.3829	100
hCoV-19/MaharashtraIndia/MCL-20-H-1252/05-2020	EPI_ISL_1129277	unknown	unknown	NA	3534624	8.39498	100
hCoV-19/KarnatakaIndia/1261/2020/04-2020	EPI_ISL_1173201	unknown	unknown	Asymptomatic	342104	13.863	100
hCoV-19/KeralaIndia/nCoV3073/2020/03-2020	EPI_ISL_1201076	50	Female	Symptomatic	2233294	21.6043	100
hCoV-19/KeralaIndia/nCoV3206/2020/03-2020	EPI_ISL_1201077	24	Male	Asymptomatic	610800	82.5602	100
hCoV-19/KeralaIndia/nCoV3213/2020/03-2020	EPI_ISL_1201078	56	Male	Asymptomatic	7300500	3.12599	100
hCoV-19/KeralaIndia/nCoV3221/2020/03-2020	EPI_ISL_1201079	25	Male	Asymptomatic	5869042	0.796092	100
hCoV-19/KeralaIndia/nCoV3233/2020/03-2020	EPI_ISL_1201080	32	Male	Symptomatic	662342	8.59737	100
hCoV-19/KeralaIndia/nCoV3256/2020/03-2020	EPI_ISL_1201081	27	Male	Asymptomatic	4815136	0.304623	100
hCoV-19/KeralaIndia/nCoV3349/2020/03-2020	EPI_ISL_1201082	41	Male	Asymptomatic	1107930	1.39928	100
hCoV-19/KeralaIndia/nCoV3373/2020/03-2020	EPI_ISL_1201083	21	Female	Asymptomatic	9064848	1.23078	100
hCoV-19/KeralaIndia/nCoV3448/2020/03-2020	EPI_ISL_1201084	26	Female	Asymptomatic	122614	4.71887	100
hCoV-19/KeralaIndia/nCoV3465/2020/03-2020	EPI_ISL_1201085	29	Male	Symptomatic	353014	51.7396	100
hCoV-19/KeralaIndia/nCoV3484/2020//04-2020	EPI_ISL_1201086	32	Male	Asymptomatic	3460644	4.26395	100
hCoV-19/KeralaIndia/nCoV3507/2020/03-2020	EPI_ISL_1201087	41	Male	Asymptomatic	2734644	70.3209	100
hCoV-19/KeralaIndia/nCoV3515/2020/03-2020	EPI_ISL_1201088	22	Male	Symptomatic	198674	22.4483	100
hCoV-19/KeralaIndia/nCoV3521/2020/03-2020	EPI_ISL_1201089	23	Male	Asymptomatic	211444	5.68094	100
hCoV-19/KeralaIndia/nCoV3529/2020/03-2020	EPI_ISL_1201090	61	Female	Asymptomatic	2376784	74.5098	100
hCoV-19/KeralaIndia/nCoV3580/2020/03-2020	EPI_ISL_1201091	38	Male	Symptomatic	81426	17.2365	100
hCoV-19/KeralaIndia/nCoV3581/2020/03-2020	EPI_ISL_1201092	27	Male	Asymptomatic	792182	10.2071	100
hCoV-19/KeralaIndia/nCoV3582/2020/03-2020	EPI_ISL_1761639	33	Male	Asymptomatic	1119128	0.477425	100
hCoV-19/KeralaIndia/nCoV3586/2020/03-2020	EPI_ISL_1201093	41	Male	Asymptomatic	157830	33.8744	100
hCoV-19/KeralaIndia/nCoV3636/2020/03-2020	EPI_ISL_1201094	53	Female	Symptomatic	730472	93.3203	100
hCoV-19/KeralaIndia/nCoV3717/2020/03-2020	EPI_ISL_1201095	40	Male	Asymptomatic	114672	35.4577	100
hCoV-19/KeralaIndia/nCoV3745/2020/03-2020	EPI_ISL_1201096	42	Male	Asymptomatic	6752424	57.9326	100
hCoV-19/KeralaIndia/nCoV3769/2020/03-2020	EPI_ISL_1201097	21	Male	Asymptomatic	616718	49.876	100
hCoV-19/KeralaIndia/nCoV3814/2020/03-2020	EPI_ISL_1201098	50	Male	Asymptomatic	16993606	0.215658	100
hCoV-19/KeralaIndia/nCoV4198/2020/03-2020	EPI_ISL_1201099	33	Male	Symptomatic	2175340	8.59948	100
hCoV-19/KeralaIndia/nCoV4200/2020/03-2020	EPI_ISL_1201100	39	Male	Asymptomatic	1385020	15.2736	100
hCoV-19/KeralaIndia/nCoV4201/2020/03-2020	EPI_ISL_1201101	16	Female	Asymptomatic	2881798	60.6048	100
hCoV-19/KeralaIndia/nCoV4284/2020/03-2020	EPI_ISL_1201102	39	Male	Asymptomatic	12893406	2.38523	100
hCoV-19/KeralaIndia/nCoV4317/2020/03-2020	EPI_ISL_1201103	56	Male	Symptomatic	1462046	21.5242	100
hCoV-19/KeralaIndia/nCoV4318/2020/03-2020	EPI_ISL_1201104	47	Male	Asymptomatic	6739080	41.7181	100
hCoV-19/KeralaIndia/nCoV4332/2020/03-2020	EPI_ISL_1201105	38	Male	Asymptomatic	1213898	4.67008	100
hCoV-19/KeralaIndia/nCoV4346/2020/03-2020	EPI_ISL_1201106	40	Male	Asymptomatic	581442	9.55555	100
hCoV-19/KeralaIndia/nCoV4350/2020/03-2020	EPI_ISL_1201107	49	Female	Symptomatic	1097904	37.3916	100
hCoV-19/KeralaIndia/nCoV4352/2020/03-2020	EPI_ISL_1201108	40	Male	Asymptomatic	3708682	12.0531	100
hCoV-19/KeralaIndia/nCoV4404/2020/03-2020	EPI_ISL_1201109	32	Male	Asymptomatic	246318	23.0052	100
hCoV-19/KeralaIndia/nCoV4408/2020/03-2020	EPI_ISL_1201110	28	Male	Asymptomatic	4924534	0.299521	100
hCoV-19/KeralaIndia/nCoV4432/2020/03-2020	EPI_ISL_1201111	37	Male	Asymptomatic	1264162	66.4725	100
hCoV-19/KeralaIndia/nCoV4529/2020/03-2020	EPI_ISL_1251262	50	Male	Symptomatic	1905156	0.591973	100
hCoV-19/KeralaIndia/nCoV4545/2020/03-2020	EPI_ISL_1201112	25	Male	Asymptomatic	8955776	0.0930796	100
hCoV-19/KeralaIndia/nCoV4554/2020/03-2020	EPI_ISL_1201113	35	Male	Asymptomatic	938418	7.53545	100
hCoV-19/KeralaIndia/nCoV4743/2020/03-2020	EPI_ISL_1201114	43	Female	Asymptomatic	907596	46.8926	100
hCoV-19/KeralaIndia/nCoV4753/2020/03-2020	EPI_ISL_1201115	9	Female	Symptomatic	2515936	1.47937	100
hCoV-19/KeralaIndia/nCoV4758/2020/03-2020	EPI_ISL_1201116	37	Female	Asymptomatic	243878	56.7341	100
hCoV-19/KeralaIndia/nCoV4762/2020/03-2020	EPI_ISL_1201117	35	Male	Asymptomatic	330052	13.9305	100
hCoV-19/KeralaIndia/nCoV5092/2020/03-2020	EPI_ISL_1201118	51	Male	Asymptomatic	1566578	21.8744	99.9967
hCoV-19/KeralaIndia/nCoV5093/2020/03-2020	EPI_ISL_1201119	52	Male	Asymptomatic	3720854	2.92965	99.9967
hCoV-19/KeralaIndia/nCoV5157/2020/03-2020	EPI_ISL_1201120	51	Male	Symptomatic	2357812	65.3377	99.9967
hCoV-19/KeralaIndia/nCoV5185/2020/03-2020	EPI_ISL_1251263	38	Female	Asymptomatic	5241318	0.234121	99.9967
hCoV-19/KeralaIndia/nCoV5411/2020/03-2020	EPI_ISL_1201121	24	Female	Asymptomatic	1029450	1.25543	99.9967
hCoV-19/KeralaIndia/nCoV5479/2020//04-2020	EPI_ISL_1201122	16	Male	Symptomatic	1961800	1.17555	99.9967
hCoV-19/KeralaIndia/nCoV5591/2020//04-2020	EPI_ISL_1201123	26	Male	Asymptomatic	823202	83.4187	99.9967
hCoV-19/KeralaIndia/nCoV5899/2020//04-2020	EPI_ISL_1201124	30	Male	Asymptomatic	3895426	0.352182	99.9967
hCoV-19/KeralaIndia/nCoV6580/2020//04-2020	EPI_ISL_1201125	42	Female	Asymptomatic	960466	3.89769	99.9967
hCoV-19/KeralaIndia/nCoV3333/2020/03-2020	EPI_ISL_1201126	58	Male	Asymptomatic	3380824	11.2464	99.9967
hCoV-19/KeralaIndia/nCoV3336/2020/03-2020	EPI_ISL_1201127	27	Male	Asymptomatic	2684536	1.03508	99.9967
hCoV-19/MaharashtraIndia/MCL-20-H-1259/2020/06-2020	EPI_ISL_1129276	44	Male	NA	4033836	24.9611	99.9967
hCoV-19/MaharashtraIndia/MCL-20-H-1507/2020/07-2020	EPI_ISL_1129275	66	Female	NA	3587544	0.621567	99.9967
hCoV-19/AndhraPradeshIndia/MCL-20-H-2029/2020	EPI_ISL_1192125	33	Male	NA	3573906	0.731944	99.9967
hCoV-19/AndhraPradeshIndia/MCL-20-H-2030/2020	EPI_ISL_1192126	42	Male	NA	2581118	3.09839	99.9967
hCoV-19/AndhraPradeshIndia/MCL-20-H-2024/2020	EPI_ISL_1192127	37	Male	NA	2546996	0.465882	99.9967
hCoV-19/AndhraPradeshIndia/MCL-20-H-2026/2020	EPI_ISL_1192095	34	Male	NA	1484308	10.6728	99.9967
hCoV-19/MaharashtraIndia/C179/2020/03-2020	EPI_ISL_1761637	70	Female	Asymptomatic	2395416	3.49134	99.9967
hCoV-19/MaharashtraIndia/C300/2020/03-2020	EPI_ISL_1055383	59	Male	Symptomatic	1186354	21.4197	99.9967
hCoV-19/MaharashtraIndia/C1046/2020/03-2020	EPI_ISL_1055384	69	Male	Symptomatic	2016262	2.21727	99.9967
hCoV-19/MaharashtraIndia/C1047/2020/03-2020	EPI_ISL_1055768	25	Male	Symptomatic	978026	3.61136	99.9967
hCoV-19/MaharashtraIndia/C2060/2020/03-2020	EPI_ISL_1055770	43	Female	Symptomatic	2199000	1.01496	99.9967
hCoV-19/MaharashtraIndia/C2602/2020/03-2020	EPI_ISL_1055771	26	Male	Asymptomatic	3698584	1.50114	99.9967
hCoV-19/MaharashtraIndia/C3149-2020/03-2020	EPI_ISL_1055785	23	Male	Symptomatic	3132442	0.222031	99.9967
hCoV-19/MaharashtraIndia/C4178/2020/04-2020	EPI_ISL_1055788	25	Male	Symptomatic	1070224	1.20517	99.9967
hCoV-19/MaharashtraIndia/C4474/2020/04-2020	EPI_ISL_1055789	25	Female	Symptomatic	1750144	0.796277	99.9967
hCoV-19/MaharashtraIndia/C4958/2020/04-2020	EPI_ISL_1063400	51	Male	Symptomatic	1615928	1.11694	99.9967
hCoV-19/MaharashtraIndia/C5956/2020/04-2020	EPI_ISL_1063401	26	Male	Symptomatic	4686070	3.33994	99.9967
hCoV-19/MaharashtraIndia/C6533/2020/04-2020	EPI_ISL_1063494	67	Male	Asymptomatic	1364710	96.6251	99.9933
hCoV-19/MaharashtraIndia/C6715/2020/04-2020	EPI_ISL_1063526	50	Male	Symptomatic	3665726	0.875925	99.9933
hCoV-19/MaharashtraIndia/C7849/2020/04-2020	EPI_ISL_1063527	25	Female	Symptomatic	1647038	0.378194	99.9933
hCoV-19/MaharashtraIndia/C8138/2020/04-2020	EPI_ISL_1063529	76	Female	Symptomatic	1505536	2.16541	99.9933
hCoV-19/MaharashtraIndia/C10274/2020/05-2020	EPI_ISL_1063531	43	Female	Symptomatic	1680544	0.730835	99.9933
hCoV-19/MaharashtraIndia/C11143/2020/05-2020	EPI_ISL_1761638	50	Female	Symptomatic	1623706	1.5767	99.9933
hCoV-19/MaharashtraIndia/C12271/2020/05-2020	EPI_ISL_1081834	32	Male	Symptomatic	2452136	3.51706	99.9933
hCoV-19/MaharashtraIndia/C15620/2020/06-2020	EPI_ISL_1081835	56	Male	Symptomatic	4933222	1.99655	99.9933
hCoV-19/MaharashtraIndia/C16652/2020/06-2020	EPI_ISL_1129227	50	Male	Symptomatic	1443204	1.65306	99.9933
hCoV-19/MaharashtraIndia/C17576/2020/06-2020	EPI_ISL_1129226	64	Male	Symptomatic	3616930	83.7272	99.9933
hCoV-19/MaharashtraIndia/C18100/2020/06-2020	EPI_ISL_1129225	53	Male	Symptomatic	1307582	1.94833	99.9933
hCoV-19/MaharashtraIndia/C19904/2020/06-2020	EPI_ISL_1129224	38	Female	Symptomatic	141868	49.1288	99.9933
hCoV-19/MaharashtraIndia/C20139/2020/06-2020	EPI_ISL_1129223	53	Female	Symptomatic	340976	4.57158	99.9933
hCoV-19/MaharashtraIndia/C22643/2020/07-2020	EPI_ISL_1129222	33	Male	Symptomatic	322808	27.6883	99.9933
hCoV-19/MaharashtraIndia/C22657/2020/07-2020	EPI_ISL_1129219	66	Male	Symptomatic	1341630	38.4873	99.9933
hCoV-19/MaharashtraIndia/C22697/2020/07-2020	EPI_ISL_1129220	46	Male	Symptomatic	1400954	1.01395	99.9933
hCoV-19/MaharashtraIndia/C22744/2020/07-2020	EPI_ISL_1129221	32	Male	Asymptomatic	3446792	0.567339	99.9933
hCoV-19/MaharashtraIndia/C24823/2020/07-2020	EPI_ISL_1129218	60	Female	Symptomatic	3237724	27.446	99.9933
hCoV-19/MaharashtraIndia/C25810/2020/07-2020	EPI_ISL_1129216	32	Male	Symptomatic	1310354	35.3375	99.9933
hCoV-19/MaharashtraIndia/C24311/2020/07-2020	EPI_ISL_1129217	23	Female	Symptomatic	1231566	0.864834	99.9933
hCoV-19/RajasthanIndia/SMSCo/6/06-2020	EPI_ISL_1180165	32	Female	Symptomatic	839658	1.52788	99.9933
hCoV-19/RajasthanIndia/SMSCo/19/06-2020	EPI_ISL_1180166	25	Male	Symptomatic	990256	8.35521	99.9933
hCoV-19/RajasthanIndia/SMSCo/41/06-2020	EPI_ISL_1180167	13	Female	Symptomatic	1336060	1.15631	99.9933
hCoV-19/RajasthanIndia/SMSCo/42/06-2020	EPI_ISL_1180168	30	Male	Symptomatic	979144	22.0373	99.9933
hCoV-19/RajasthanIndia/SMSCo/44/06-2020	EPI_ISL_1180169	11	Male	Symptomatic	1326684	0.321554	99.99
hCoV-19/RajasthanIndia/SMSCo/47/06-2020	EPI_ISL_1180170	30	Male	Asymptomatic	792378	3.04678	99.99
hCoV-19/RajasthanIndia/SMSCo/48/06-2020	EPI_ISL_1180171	73	Male	Symptomatic	780366	19.1411	99.99
hCoV-19/TamilnaduIndia/KIPM-20-4923/2020/04-2020	EPI_ISL_1231384	42	Female	Symptomatic	944118	98.1433	99.99
hCoV-19/TamilnaduIndia/KIPM-20-5486/2020/04-2020	EPI_ISL_1231385	25	Male	Asymptomatic	1093766	18.4201	99.99
hCoV-19/TamilnaduIndia/KIPM-20-5491/2020/04-2020	EPI_ISL_1231386	74	Male	Asymptomatic	1057820	80.1409	99.99
hCoV-19/TamilnaduIndia/KIPM-20-21584/2020/04-2020	EPI_ISL_1231387	32	Male	Asymptomatic	3489300	49.0624	99.99
hCoV-19/TamilnaduIndia/KIPM-20-21887/2020/04-2020	EPI_ISL_1231388	28	Female	Asymptomatic	4054434	91.5041	99.99
hCoV-19/TamilnaduIndia/KIPM-20-25126/2020/04-2020	EPI_ISL_1231389	37	Male	Asymptomatic	5526332	58.0937	99.99
hCoV-19/TamilnaduIndia/KIPM-20-25423/2020/04-2020	EPI_ISL_1231390	21	Male	Asymptomatic	393820	84.837	99.99
hCoV-19/TamilnaduIndia/KIPM-20-33163/2020/05-2020	EPI_ISL_1231391	6	Male	Asymptomatic	4411524	94.1393	99.99
hCoV-19/TamilnaduIndia/KIPM-20-33243/2020/05-2020	EPI_ISL_1231392	7	Female	Asymptomatic	2772970	91.7427	99.99
hCoV-19/TamilnaduIndia/KIPM-20-36591/2020/05-2020	EPI_ISL_1231393	32	Male	Asymptomatic	939420	27.0189	99.99
hCoV-19/TamilnaduIndia/KIPM-20-55847/2020/05-2020	EPI_ISL_1231394	50	Female	Symptomatic	7397354	9.92225	99.99
hCoV-19/TamilnaduIndia/KIPM-20-55886/2020/05-2020	EPI_ISL_1231395	38	Male	Asymptomatic	1135168	39.452	99.99
hCoV-19/TamilnaduIndia/KIPM-20-56071/2020/05-2020	EPI_ISL_1231396	43	Male	Symptomatic	1210674	9.86211	99.99
hCoV-19/TamilnaduIndia/KIPM-20-60325/2020/05-2020	EPI_ISL_1231397	31	Female	Asymptomatic	1122044	0.565664	99.99
hCoV-19/TamilnaduIndia/KIPM-20-60338/2020/05-2020	EPI_ISL_1231398	19	Male	Asymptomatic	1151076	8.13474	99.99
hCoV-19/TamilnaduIndia/KIPM-20-71476/2020/06-2020	EPI_ISL_1231399	35	Male	Symptomatic	1409294	0.41425	99.9866
hCoV-19/TamilnaduIndia/KIPM-20-74508/2020/06-2020	EPI_ISL_1231400	56	Male	Asymptomatic	1679140	2.76112	99.9866
hCoV-19/TamilnaduIndia/KIPM-20-75638/2020/06-2020	EPI_ISL_1231401	38	Male	Symptomatic	1260658	1.18287	99.9866
hCoV-19/TamilnaduIndia/KIPM-20-79307/2020/06-2020	EPI_ISL_1231402	2	Male	Asymptomatic	1254064	12.9725	99.9866
hCoV-19/TamilnaduIndia/KIPM-20-79329/2020/06-2020	EPI_ISL_1231403	65	Female	Asymptomatic	1462400	45.3725	99.9866
hCoV-19/TamilnaduIndia/KIPM-20-79331/2020/06-2020	EPI_ISL_1231404	35	Female	Asymptomatic	2114468	28.5518	99.9866
hCoV-19/TamilnaduIndia/KIPM-20-99013/2020/06-2020	EPI_ISL_1231405	33	Male	Asymptomatic	3034740	78.0968	99.9866
hCoV-19/TamilnaduIndia/KIPM-20-101304/2020/06-2020	EPI_ISL_1231406	57	Male	Asymptomatic	2945470	59.4153	99.9866
hCoV-19/TamilnaduIndia/KIPM-20-108049/2020/06-2020	EPI_ISL_1231407	45	Male	Asymptomatic	870644	1.67405	99.9866
hCoV-19/TamilnaduIndia/KIPM-20-156811/2020/07-2020	EPI_ISL_1231408	27	Female	Asymptomatic	831742	1.92211	99.9866
hCoV-19/TamilnaduIndia/KIPM-20-189140/2020/07-2020	EPI_ISL_1231409	51	Male	Asymptomatic	4954606	81.9242	99.9866
hCoV-19/TamilnaduIndia/KIPM-20-222937/2020/07-2020	EPI_ISL_1231410	23	Male	Asymptomatic	1467326	1.25425	99.9866
hCoV-19/TamilnaduIndia/KIPM-20-222942/2020/07-2020	EPI_ISL_1231411	27	Male	Asymptomatic	856126	61.3119	99.9866
hCoV-19/TamilnaduIndia/KIPM-20-222945/2020/07-2020	EPI_ISL_1231412	49	Male	Asymptomatic	973170	68.4275	99.9866
hCoV-19/TamilnaduIndia/KIPM-20-272070/2020/08-2020	EPI_ISL_1231413	10	Male	Asymptomatic	1164336	98.9689	99.9866
hCoV-19/TamilnaduIndia/KIPM-20-296413/2020/08-2020	EPI_ISL_1231414	41	Male	Asymptomatic	1052894	2.48392	99.9866
hCoV-19/TamilnaduIndia/KIPM-20-296424/2020/08-2020	EPI_ISL_1231415	55	Male	Asymptomatic	1428864	0.990787	99.9866
hCoV-19/TamilnaduIndia/KIPM20-314569/2020/08-2020	EPI_ISL_1231416	40	Female	Asymptomatic	9582030	4.68067	99.9866
hCoV-19/TamilnaduIndia/KIPM-20-317289/2020/08-2020	EPI_ISL_1231417	29	Male	Asymptomatic	1188072	0.566464	99.9833
hCoV-19/TamilnaduIndia/KIPM-20-317318/2020/08-2020	EPI_ISL_1231418	33	Female	Asymptomatic	776374	0.979425	99.9833
hCoV-19/PunjabIndia/ncoV8446/2020/05-2020	EPI_ISL_1165088	56	Male	Asymptomatic	1202296	3.64577	99.9833
hCoV-19/PunjabIndia/ncov8370/2020/05-2020	EPI_ISL_1165089	50	Female	Asymptomatic	1565460	81.3159	99.9833
hCoV-19/PunjabIndia/ncoV8440/2020/05-2020	EPI_ISL_1165090	60	Male	Asymptomatic	56659670	88.2658	99.9833
hCoV-19/PunjabIndia/ncov8298/2020/05-2020	EPI_ISL_1165091	58	Male	NA	1454424	54.7536	99.9833
hCoV-19/PunjabIndia/ncoV29002/2020/05-2020	EPI_ISL_1165092	44	Male	Symptomatic	1518190	77.0305	99.9799
hCoV-19/PunjabIndia/ncov36748/2020/06-2020	EPI_ISL_1165093	25	Male	Asymptomatic	983894	22.5918	99.9799
hCoV-19/PunjabIndia/ncov103079/2020/06-2020	EPI_ISL_1251264	40	Male	Asymptomatic	2286660	11.1696	99.9799
hCoV-19/PunjabIndia/ncoV103310/2020/06-2020	EPI_ISL_1165094	38	Male	Asymptomatic	8632416	10.618	99.9799
hCoV-19/PunjabIndia/ncoV104186/2020/06-2020	EPI_ISL_1165095	42	Male	Asymptomatic	2383692	84.2551	99.9799
hCoV-19/PunjabIndia/ncov151991/2020/07-2020	EPI_ISL_1165096	24	Female	Symptomatic	733230	23.1983	99.9799
hCoV-19/PunjabIndia/ncov151995/2020/07-2020	EPI_ISL_1165097	34	Male	Symptomatic	1251430	44.269	99.9799
hCoV-19/PunjabIndia/ncov151989/2020/07-2020	EPI_ISL_1165098	55	Male	Asymptomatic	933250	11.6426	99.9799
hCoV-19/PunjabIndia/ncov147975/2020/07-2020	EPI_ISL_1165099	47	Male	Asymptomatic	489652	15.6693	99.9799
hCoV-19/PunjabIndia/ncov148950/2020/07-2020	EPI_ISL_1165100	10	Male	Asymptomatic	508354	3.10768	99.9799
hCoV-19/PunjabIndia/ncov148374/2020/07-2020	EPI_ISL_1165101	35	Female	Asymptomatic	3145966	28.1644	99.9799
hCoV-19/PunjabIndia/ncov148949/2020/07-2020	EPI_ISL_1165102	12	Female	Asymptomatic	5742014	1.78329	99.9799
hCoV-19/PunjabIndia/ncov147974/2020/07-2020	EPI_ISL_1165103	42	Male	Asymptomatic	7065246	91.1116	99.9799
hCoV-19/PunjabIndia/ncov158210/2020/07-2020	EPI_ISL_1165104	36	Female	Asymptomatic	1151344	2.09242	99.9799
hCoV-19/PunjabIndia/ncov148947/2020/07-2020	EPI_ISL_1165105	39	Female	Asymptomatic	2598282	3.2401	99.9799
hCoV-19/PunjabIndia/ncoV148040/2020/07-2020	EPI_ISL_1165106	23	Female	Asymptomatic	1014788	0.840274	99.9799
hCoV-19/PunjabIndia/nCOV149472/2020/07-2020	EPI_ISL_1165107	22	Male	NA	5825350	2.19712	99.9766
hCoV-19/PunjabIndia/NCOV149385/2020/07-2020	EPI_ISL_1165108	29	Female	Asymptomatic	5303910	8.57132	99.9766
hCoV-19/PunjabIndia/nCOV149526/2020/07-2020	EPI_ISL_1165109	26	Male	NA	7094252	69.1842	99.9766
hCoV-19/PunjabIndia/NCOV149446/2020/07-2020	EPI_ISL_1165110	58	Male	Symptomatic	818714	38.1746	99.9766
hCoV-19/PunjabIndia/ncov195990/2020/07-2020	EPI_ISL_1165111	22	Male	Asymptomatic	5390004	82.4421	99.9766
hCoV-19/PunjabIndia/ncoV195536/2020/07-2020	EPI_ISL_1165112	38	Male	Asymptomatic	6972128	94.9041	99.9766
hCoV-19/PunjabIndia/ncov196084/2020/07-2020	EPI_ISL_1165113	28	Male	Asymptomatic	5914616	52.6214	99.9766
hCoV-19/PunjabIndia/ncoV195908/2020/07-2020	EPI_ISL_1165114	30	Male	Asymptomatic	693024	8.40967	99.9766
hCoV-19/PunjabIndia/ncoV195912/2020/07-2020	EPI_ISL_1165115	27	Male	Asymptomatic	6981464	0.826016	99.9766
hCoV-19/PunjabIndia/ncov196087/2020/07-2020	EPI_ISL_1165116	72	Female	Asymptomatic	1273770	4.4037	99.9766
hCoV-19/PunjabIndia/ncoV195914/2020/07-2020	EPI_ISL_1165117	55	Male	Asymptomatic	6856068	1.75108	99.9766
hCoV-19/PunjabIndia/ncoV196103/2020/07-2020	EPI_ISL_1165118	54	Female	Asymptomatic	5609892	6.47836	99.9766
hCoV-19/PunjabIndia/ncoV195907/2020/07-2020	EPI_ISL_1165119	33	Male	Asymptomatic	5957328	17.6181	99.9732
hCoV-19/PunjabIndia/ncoV195558/2020/07-2020	EPI_ISL_1165120	53	Male	Asymptomatic	5031040	10.4208	99.9732
hCoV-19/PunjabIndia/ncov195960/2020/07-2020	EPI_ISL_1165121	30	Male	Asymptomatic	5404914	1.65013	99.9732
hCoV-19/PunjabIndia/ncov.196336/2020/07-2020	EPI_ISL_1165122	8	Female	Asymptomatic	85123930	44.0309	99.9732
hCoV-19/PunjabIndia/ncov.196353/2020/07-2020	EPI_ISL_1165123	20	Female	Asymptomatic	6174660	96.2842	99.9732
hCoV-19/PunjabIndia/ncoV249545/2020/08-2020	EPI_ISL_1165124	28	Male	Asymptomatic	8109396	29.7037	99.9732
hCoV-19/PunjabIndia/ncoV249448/2020/08-2020	EPI_ISL_1165125	31	Male	Asymptomatic	2803230	4.83271	99.9732
hCoV-19/PunjabIndia/ncoV249540/2020/08-2020	EPI_ISL_1165126	18	Male	Asymptomatic	6937042	4.79286	99.9732
hCoV-19/PunjabIndia/ncoV249541/2020/08-2020	EPI_ISL_1165127	25	Female	Asymptomatic	6606372	4.12406	99.9732
hCoV-19/PunjabIndia/ncoV249440/2020/08-2020	EPI_ISL_1165128	21	Female	Asymptomatic	54476282	51.3019	99.9732
hCoV-19/PunjabIndia/ncov338436/2020/08-2020	EPI_ISL_1165129	38	Male	Asymptomatic	116056	4.38495	99.9732
hCoV-19/PunjabIndia/ncoV334980/2020/08-2020	EPI_ISL_1165130	60	Female	Asymptomatic	4977562	80.8738	99.9732
hCoV-19/PunjabIndia/ncoV336245/2020/08-2020	EPI_ISL_1165131	27	Female	Asymptomatic	3310260	86.6045	99.9732
hCoV-19/PunjabIndia/ncov196211/2020/07-2020	EPI_ISL_1165132	52	Male	NA	8156746	37.4183	99.9732
hCoV-19/PunjabIndia/ncoV196168/2020/07-2020	EPI_ISL_1165133	61	Male	Asymptomatic	1402654	8.42032	99.9699
hCoV-19/IPunjabIndia/ncoV144571/2020/07-2020	EPI_ISL_1165134	21	Male	Asymptomatic	2973282	52.7531	99.9699
hCoV-19/PunjabIndia/ncoV144566/2020/07-2020	EPI_ISL_1165136	24	Male	Asymptomatic	739792	37.095	99.9699
hCoV-19/PunjabIndia/ncov144649/2020/07-2020	EPI_ISL_1165137	72	Female	Asymptomatic	1104814	91.9262	99.9699
hCoV-19/KarnatakaIndia/1554/2020/03-2020	EPI_ISL_1173175	26	Male	Symptomatic	1438128	16.7956	99.9699
hCoV-19/KarnatakaIndia/1389/2020/03-2020	EPI_ISL_1173176	60	Male	Symptomatic	3456760	7.44642	99.9699
hCoV-19/KarnatakaIndia/1176/2020/03-2020	EPI_ISL_1173177	39	Male	Symptomatic	1214510	16.5101	99.9699
hCoV-19/KarnatakaIndia/501/2020/03-2020	EPI_ISL_1173178	50	Male	Symptomatic	1424518	1.33512	99.9699
hCoV-19/KarnatakaIndia/7734/2020/04-2020	EPI_ISL_1173179	45	Female	Symptomatic	1258394	1.0631	99.9666
hCoV-19/KarnatakaIndia/3693/2020/04-2020	EPI_ISL_1173180	65	Male	Symptomatic	6961776	37.8704	99.9666
hCoV-19/KarnatakaIndia/3781/2020/04-2020	EPI_ISL_1173181	37	Male	Symptomatic	863818	1.76623	99.9666
hCoV-19/KarnatakaIndia/21845/2020/05-2020	EPI_ISL_1173182	10	Male	Asymptomatic	9775832	17.4183	99.9666
hCoV-19/KarnatakaIndia/20936/2020/05-2020	EPI_ISL_1173183	14	Male	Asymptomatic	875426	1.36859	99.9666
hCoV-19/KarnatakaIndia/18177/2020/05-2020	EPI_ISL_1173184	36	Female	Asymptomatic	1001280	21.5891	99.9666
hCoV-19/KarnatakaIndia/10727/2020/04-2020	EPI_ISL_1173185	27	Male	Asymptomatic	3126484	52.6515	99.9666
hCoV-19/KarnatakaIndia/43417/2020/06-2020	EPI_ISL_1173186	30	Male	Asymptomatic	765340	0.391852	99.9666
hCoV-19/KarnatakaIndia/41281/2020/06-2020	EPI_ISL_1173187	30	Male	Symptomatic	746260	3.45871	99.9666
hCoV-19/KarnatakaIndia/37321/2020/06-2020	EPI_ISL_1173188	23	Male	Asymptomatic	3717958	41.1114	99.9666
hCoV-19/KarnatakaIndia/34505/2020/06-2020	EPI_ISL_1173189	24	Male	Asymptomatic	803402	19.3988	99.9666
hCoV-19/KarnatakaIndia/24015/2020/05-2020	EPI_ISL_1173190	10	Male	Asymptomatic	963550	26.0162	99.9666
hCoV-19/KarnatakaIndia/24849/2020/05-2020	EPI_ISL_1173191	1	Female	Asymptomatic	987770	1.32106	99.9666
hCoV-19/KarnatakaIndia/58425/2020/07-2020	EPI_ISL_1173192	31	Male	Symptomatic	6856066	1.26513	99.9666
hCoV-19/KarnatakaIndia/57933/2020/07-2020	EPI_ISL_1173193	49	Male	Asymptomatic	777002	3.35031	99.9666
hCoV-19/KarnatakaIndia/57443/2020/07-2020	EPI_ISL_1173194	65	Male	Asymptomatic	1537804	10.4959	99.9666
hCoV-19/KarnatakaIndia/55010/2020/07-2020	EPI_ISL_1173195	43	Male	Symptomatic	1033124	3.46822	99.9666
hCoV-19/KarnatakaIndia/47099/2020/06-2020	EPI_ISL_1173196	47	Male	Asymptomatic	1134430	1.46214	99.9666
hCoV-19/KarnatakaIndia/46870/2020/06-2020	EPI_ISL_1173197	23	Male	Asymptomatic	772828	5.39072	99.9666
hCoV-19/KarnatakaIndia/44883/2020/06-2020	EPI_ISL_1173198	53	Male	Asymptomatic	1091630	41.4793	99.9632
hCoV-19/KarnatakaIndia/64385/2020/07-2020	EPI_ISL_1173199	45	Female	Asymptomatic	1057498	4.7758	99.9632
hCoV-19/KarnatakaIndia/69888/2020/07-2020	EPI_ISL_1173200	7	Female	Asymptomatic	1448644	0.693269	99.9632
hCoV-19/JammuandKashmirIndia/SK-CoV-2-229/202003-2020	EPI_ISL_1072989	34	Male	Asymptomatic	801040	0.53468	99.9632
hCoV-19/JammuandKashmirIndia/SK-CoV-2-279/202004-2020	EPI_ISL_1072990	20	Male	Symptomatic	871040	2.78885	99.9632
hCoV-19/JammuandKashmirIndia/SK-CoV-2-282/202004-2020	EPI_ISL_1072991	70	Male	Symptomatic	1088022	0.741805	99.9632
hCoV-19/JammuandKashmirIndia/SK-CoV-2-803/202004-2020	EPI_ISL_1072992	60	Female	Asymptomatic	772848	1.52501	99.9632
hCoV-19/JammuandKashmirIndia/Sk-Cov-2-52384/202005-2020	EPI_ISL_1072994	44	Male	Asymptomatic	5565562	39.3269	99.9632
hCoV-19/JammuandKashmirIndia/Sk-Cov-2-52328/202005-2020	EPI_ISL_1072997	21	Male	Asymptomatic	632578	31.8032	99.9632
hCoV-19/IJammuandKashmirIndia/Sk-Cov-2-52327/202005-2020	EPI_ISL_1072999	26	Female	Asymptomatic	719058	88.9006	99.9632
hCoV-19/JammuandKashmirIndia/Sk-Cov-2-52326/202005-2020	EPI_ISL_1073002	28	Male	Asymptomatic	2206724	6.47226	99.9632
hCoV-19/JammuandKashmirIndia/Sk-Cov-2-52325/202005-2020	EPI_ISL_1073003	33	Male	Asymptomatic	703336	93.7781	99.9632
hCoV-19/JammuandKashmirIndia/Sk-Cov-2-52324/2020/05-2020	EPI_ISL_1073005	52	Female	Asymptomatic	871352	58.2942	99.9632
hCoV-19/JammuandKashmirIndia/Sk-Cov-2-52323/2020/05-2020	EPI_ISL_1073006	62	Male	Asymptomatic	724326	96.9311	99.9632
hCoV-19/JammuandKashmirIndia/SK-CoV-2-70283/2020/06-2020	EPI_ISL_1073007	35	Male	Asymptomatic	1297162	40.3202	99.9632
hCoV-19/JammuandKashmirIndia/SK-CoV-2-65958/2020/06-2020	EPI_ISL_1073009	12	Female	Asymptomatic	7961204	17.2185	99.9632
hCoV-19/JammuandKashmirIndia/SK-CoV-2-65960/2020/06-2020	EPI_ISL_1073010	4	Male	Asymptomatic	1852924	35.4968	99.9632
hCoV-19/JammuandKashmirIndia/SK-CoV-2-65962/2020/06-2020	EPI_ISL_1073011	38	Female	Asymptomatic	612606	70.3588	99.9632
hCoV-19/IJammuandKashmirndia/SK-COV-2-64411/2020/06-2020	EPI_ISL_1073013	38	Male	Asymptomatic	3544358	2.43122	99.9632
hCoV-19/JammuandKashmirIndia/SK-CoV-2-65965/2020/07-2020	EPI_ISL_1073014	24	Male	Asymptomatic	6318750	81.4967	99.9632
hCoV-19/JammuandKashmirIndia/SK-CoV-2-172729/2020/07-2020	EPI_ISL_1073016	48	Female	Asymptomatic	747188	1.56119	99.9632
hCoV-19/JammuandKashmirIndia/SK-CoV-2-52551/2020/05-2020	EPI_ISL_1073017	29	Male	Asymptomatic	1189636	69.1048	99.9632
hCoV-19/JammuandKashmirIndia/SK-CoV-2-52564/202005-2020	EPI_ISL_1073018	25	Female	Asymptomatic	2043274	0.483929	99.9632
hCoV-19/JammuandKashmirIndia/SK-CoV-2-217486/2020/08-2020	EPI_ISL_1073020	37	Male	Asymptomatic	763878	26.5866	99.9632
hCoV-19/JammuandKashmirIndia/SK-CoV-2-217543/2020/08-2020	EPI_ISL_1073022	33	Male	Asymptomatic	6648716	1.79896	99.9632
hCoV-19/ChandigarhIndia/nCOV-40/20/2020/03-2020	EPI_ISL_1761613	70	Male	Symptomatic	1642874	5.96814	99.9632
hCoV-19/ChandigarhIndia/nCOV-71/20/2020/03-2020	EPI_ISL_1761614	35	Male	Symptomatic	1391796	1.02343	99.9632
hCoV-19/ChandigarhIndia/nCOV-797/20/2020/04-2020	EPI_ISL_1761615	35	Female	Symptomatic	932532	92.1323	99.9632
hCoV-19/ChandigarhIndia/nCOV-807/20/2020/04-2020	EPI_ISL_1761616	39	Female	Asymptomatic	2347476	50.1297	99.9632
hCoV-19/ChandigarhIndia/nCOV-991/20/2020/04-2020	EPI_ISL_1761617	53	Male	Asymptomatic	487754	1.23033	99.9632
hCoV-19/ChandigarhIndia/nCOV-1241/20/2020/04-2020	EPI_ISL_1761618	53	Female	Symptomatic	1714120	14.331	99.9632
hCoV-19/ChandigarhIndia/nCOV-1258/20/2020/04-2020	EPI_ISL_1761619	32	Female	Asymptomatic	245650	30.3175	99.9632
hCoV-19/ChandigarhIndia/nCOV-1955/2020/04-2020	EPI_ISL_1761620	30	Male	Asymptomatic	1554974	94.3116	99.9632
hCoV-19/ChandigarhIndia/nCOV-3266/2020/04-2020	EPI_ISL_1761621	27	Female	Symptomatic	708550	2.04869	99.9632
hCoV-19/ChandigarhIndia/nCOV-3460/2020/04-2020	EPI_ISL_1761622	50	Male	Symptomatic	690480	2.24004	99.9632
hCoV-19/ChandigarhIndia/nCOV-4339/2020/05-2020	EPI_ISL_1761623	52	Female	Asymptomatic	431646	3.82814	99.9632
hCoV-19/ChandigarhIndia/nCOV-4363/2020/05-2020	EPI_ISL_1761624	13	Male	Symptomatic	490436	2.14707	99.9632
hCoV-19/ChandigarhIndia/nCOV-4476/2020/05-2020	EPI_ISL_1761625	39	Male	Asymptomatic	5948378	86.5444	99.9632
hCoV-19/ChandigarhIndia/nCOV-4498/2020/05-2020	EPI_ISL_1761626	67	Male	Asymptomatic	3913188	53.7979	99.9632
hCoV-19/ChandigarhIndia/nCOV-6182/2020/05-2020	EPI_ISL_1761627	26	Male	Symptomatic	4254186	1.42551	99.9632
hCoV-19/ChandigarhIndia/nCOV-8887/2020/05-2020	EPI_ISL_1761628	50	Male	Symptomatic	731072	38.6305	99.9632
hCoV-19/ChandigarhIndia/nCOV-9291/2020/05-2020	EPI_ISL_1761629	19	Male	Asymptomatic	1647312	14.7775	99.9632
hCoV-19/ChandigarhIndia/nCOV-15264/2020/06-2020	EPI_ISL_1761630	52	Male	Symptomatic	1696112	22.9052	99.9632
hCoV-19/ChandigarhIndia/nCOV-15927/2020/06-2020	EPI_ISL_1069077	28	Male	Symptomatic	343670	2.34673	99.9632
hCoV-19/ChandigarhIndia/nCOV-15918/2020/06-2020	EPI_ISL_1069079	25	Male	Symptomatic	1638450	76.6968	99.9632
hCoV-19/ChandigarhIndia/nCOV-17209/2020/06-2020	EPI_ISL_1069081	63	Male	Asymptomatic	405714	3.40708	99.9632
hCoV-19/ChandigarhIndia/nCOV-19789/2020/06-2020	EPI_ISL_1761631	25	Female	Asymptomatic	1898704	0.903353	99.9632
hCoV-19/ChandigarhIndia/nCOV-20323/2020/06-2020	EPI_ISL_1069084	30	Male	Asymptomatic	2357430	93.1673	99.9632
hCoV-19/ChandigarhIndia/nCOV-21262/2020/06-2020	EPI_ISL_1069154	36	Male	Asymptomatic	2088604	18.8659	99.9632
hCoV-19/ChandigarhIndia/nCOV-21873/2020/06-2020	EPI_ISL_1069155	36	Female	Symptomatic	2226114	95.8105	99.9632
hCoV-19/ChandigarhIndia/nCOV-26222/2020/07-2020	EPI_ISL_1761632	68	Female	Symptomatic	3017020	32.6041	99.9632
hCoV-19/ChandigarhIndia/nCOV-26666/2020/07-2020	EPI_ISL_1761633	45	Female	Asymptomatic	4016132	60.4576	99.9599
hCoV-19/ChandigarhIndia/nCOV-32201/2020/07-2020	EPI_ISL_1069196	30	Female	Asymptomatic	4473600	18.6575	99.9599
hCoV-19/ChandigarhIndia/nCOV-32341/2020/07-2020	EPI_ISL_1761634	31	Female	Asymptomatic	1457328	90.5727	99.9599
hCoV-19/ChandigarhIndia/nCOV-32696/2020/07-2020	EPI_ISL_1069209	55	Male	Asymptomatic	946656	1.06966	99.9599
hCoV-19/ChandigarhIndia/nCOV-44585/2020/08-2020	EPI_ISL_1069212	21	Male	Asymptomatic	716640	76.588	99.9599
hCoV-19/ChandigarhIndia/nCOV-44500/2020/08-2020	EPI_ISL_1761635	33	Female	Symptomatic	1161434	72.8636	99.9599
hCoV-19/ChandigarhIndia/nCOV-44271/2020/08-2020	EPI_ISL_1069217	73	Male	Asymptomatic	929222	94.6329	99.9599
hCoV-19/ChandigarhIndia/nCOV-44375/2020/08-2020	EPI_ISL_1069397	26	Female	Asymptomatic	1178324	74.9579	99.9599
hCoV-19/ChandigarhIndia/nCOV-53854/2020/08-2020	EPI_ISL_1070020	22	Female	Asymptomatic	6953016	75.6379	99.9599
hCoV-19/ChandigarhIndia/nCOV-53929/2020/08-2020	EPI_ISL_1071223	22	Female	Asymptomatic	1298220	79.3905	99.9599
hCoV-19/ChandigarhIndia/nCOV-51800/2020/08-2020	EPI_ISL_1072020	30	Male	Asymptomatic	5490982	34.583	99.9599
hCoV-19/ChandigarhIndia/nCOV-50685/2020/08-2020	EPI_ISL_1761636	27	Male	Asymptomatic	848868	1.1189	99.9599
hCoV-19/UttarakhandIndia/189/COVID-19/HLD/2020/03-2020	EPI_ISL_1180188	25	Male	Asymptomatic	1944628	0.356366	99.9599
hCoV-19/UttarakhandIndia/3087/COVID-19/HLD/2020/04-2020	EPI_ISL_1180189	20	Male	Asymptomatic	1287678	89.0515	99.9599
hCoV-19/UttarakhandIndia/3102/COVID-19/HLD/2020/04-2020	EPI_ISL_1180190	28	Male	Asymptomatic	3541858	77.0601	99.9599
hCoV-19/UttarakhandIndia/3287/COVID-19/HLD/2020/04-2020	EPI_ISL_1180191	27	Male	Asymptomatic	1301408	97.6077	99.9599
hCoV-19/UttarakhandIndia/4330/COVID-19/HLD/2020/05-2020	EPI_ISL_1180192	27	Male	Asymptomatic	1034056	22.4494	99.9599
hCoV-19/UttarakhandIndia/4791/COVID-19/HLD/2020/05-2020	EPI_ISL_1180193	20	Male	Asymptomatic	1361082	89.8683	99.9599
hCoV-19/UttarakhandIndia/4868/COVID-19/HLD/2020/05-2020	EPI_ISL_1180194	41	Male	Asymptomatic	1749914	0.615173	99.9599
hCoV-19/UttarakhandIndia/13008/COVID-19/HLD/2020/06-2020	EPI_ISL_1260838	49	Male	Asymptomatic	6344646	0.22969	99.9599
hCoV-19/UttarakhandIndia/13059/COVID-19/HLD/2020/06-2020	EPI_ISL_1180195	27	Male	Asymptomatic	3999356	0.211934	99.9599
hCoV-19/UttarakhandIndia/19101/COVID-19/HLD/2020/06-2020	EPI_ISL_1180196	21	Male	Asymptomatic	2519730	1.50298	99.9565
hCoV-19/UttarakhandIndia/19102/COVID-19/HLD/2020/06-2020	EPI_ISL_1180197	50	Female	Asymptomatic	1174168	3.39415	99.9565
hCoV-19/UttarakhandIndia/19107/COVID-19/HLD/2020/06-2020	EPI_ISL_1180198	40	Female	Asymptomatic	1425446	0.743416	99.9565
hCoV-19/UttarakhandIndia/19127/COVID-19/HLD/2020/06-2020	EPI_ISL_1180199	25	Female	Asymptomatic	1463350	20.6525	99.9565
hCoV-19/UttarakhandIndia/19485/COVID-19/HLD/2020/06-2020	EPI_ISL_1180200	18	Male	Symptomatic	5959576	47.5204	99.9565
hCoV-19/UttarakhandIndia/25651/COVID-19/HLD/2020/07-2020	EPI_ISL_1260839	55	Female	Asymptomatic	955028	13.2714	99.9565
hCoV-19/IUttarakhandndia/25761/COVID-19/HLD/2020/07-2020	EPI_ISL_1180201	30	Female	Symptomatic	466454	2.77712	99.9565
hCoV-19/UttarakhandIndia/26127/COVID-19/HLD/2020/07-2020	EPI_ISL_1180202	10	Male	Symptomatic	3813566	5.71552	99.9565
hCoV-19/IUttarakhandIndia/36463/COVID-19/HLD/2020/07-2020	EPI_ISL_1180203	68	Female	Asymptomatic	1045166	0.840154	99.9565
hCoV-19/UttarakhandIndia/36504/COVID-19/HLD/2020/07-2020	EPI_ISL_1180204	42	Male	Symptomatic	5357956	69.3947	99.9565
hCoV-19/UttarakhandIndia/61097/COVID-19/HLD/2020/08-2020	EPI_ISL_1180205	43	Male	Symptomatic	931848	3.0271	99.9565
hCoV-19/UttarakhandIndia/61102/COVID-19/HLD/2020/08-2020	EPI_ISL_1180206	30	Male	Symptomatic	3814918	36.3128	99.9565
hCoV-19/UttarakhandIndia/61110/COVID-19/HLD/2020/08-2020	EPI_ISL_1180207	62	Female	Asymptomatic	1820040	80.5543	99.9565
hCoV-19/WestBengalIndia/2019-nCoV/0144/20/03-2020	EPI_ISL_1231365	55	Female	Symptomatic	920512	2.64809	99.9565
hCoV-19/WestBengalIndia/2019-nCoV/0438/20/04-2020	EPI_ISL_1231366	81	Male	Symptomatic	4967376	10.1796	99.9565
hCoV-19/WestBengalIndia/2019-nCoV/0452/20/04-2020	EPI_ISL_1231367	65	Male	Symptomatic	1184792	2.34556	99.9565
hCoV-19/WestBengalIndia/2019-nCoV/5151/20/05-2020	EPI_ISL_1231368	52	Male	Symptomatic	5695318	20.049	99.9565
hCoV-19/WestBengalIndia/2019-nCoV/5701/20/05-2020	EPI_ISL_1231369	4	Male	Symptomatic	1273260	0.392928	99.9565
hCoV-19/WestBengalIndia/2019-nCoV/6484/20/05-2020	EPI_ISL_1231370	36	Male	Symptomatic	784308	1.8568	99.9565
hCoV-19/WestBengalIndia/2019-nCoV/17420/20/05-2020	EPI_ISL_1231371	44	Male	Symptomatic	3179672	71.1796	99.9565
hCoV-19/WestBengalIndia/2019-nCoV/18768/20/05-2020	EPI_ISL_1231372	50	Male	Symptomatic	1214556	1.4234	99.9565
hCoV-19/WestBengalIndia/2019-nCoV/21756/20/05-2020	EPI_ISL_1231373	31	Male	Symptomatic	1263930	71.4943	99.9565
hCoV-19/WestBengalIndia/2019-nCoV/26772/20/06-2020	EPI_ISL_1231374	37	Female	Symptomatic	944278	6.51026	99.9565
hCoV-19/WestBengalIndia/2019-nCoV/29884/20/06-2020	EPI_ISL_1231375	49	Male	Symptomatic	267858	12.8053	99.9565
hCoV-19/WestBengalIndia/2019-nCoV/33687/20/07-2020	EPI_ISL_1231376	32	Male	Symptomatic	3250726	1.26003	99.9565
hCoV-19/MadhyapradeshIndia/nCoV1958/2020/04-2020	EPI_ISL_1231424	35	Female	Asymptomatic	689248	22.9203	99.9565
hCoV-19/MadhyapradeshIndia/nCoV2415/2020/04-2020	EPI_ISL_1231425	29	Male	Asymptomatic	656372	0.64826	99.9565
hCoV-19/MadhyapradeshIndia/nCoV13132/2020/05-2020	EPI_ISL_1231426	41	Male	Symptomatic	593824	16.5568	99.9565
hCoV-19/MadhyapradeshIndia/nCoV13156/2020/05-2020	EPI_ISL_1231427	74	Male	Symptomatic	1371088	11.3178	99.9565
hCoV-19/MadhyapradeshIndia/nCoV863/2020/05-2020	EPI_ISL_1231428	53	Female	Asymptomatic	888870	43.6697	99.9565
hCoV-19/MadhyapradeshIndia/nCoVD922/2020/05-2020	EPI_ISL_1231429	35	Female	Asymptomatic	729466	12.9059	99.9565
hCoV-19/MadhyapradeshIndia/nCoVK185/2020/06-2020	EPI_ISL_1231430	30	Male	Asymptomatic	779654	61.4703	99.9565
hCoV-19/MadhyapradeshIndia/nCoVL314/2020/06-2020	EPI_ISL_1231431	33	Male	Asymptomatic	988340	4.52891	99.9565
hCoV-19/MadhyapradeshIndia/nCoVL454/2020/06-2020	EPI_ISL_1231432	33	Male	Asymptomatic	5224302	2.11309	99.9565
hCoV-19/MadhyapradeshIndia/nCoVL539/2020/06-2020	EPI_ISL_1231433	58	Male	Asymptomatic	381890	9.37836	99.9565
hCoV-19/IMadhyapradeshIndia/nCoVR180/2020/06-2020	EPI_ISL_1231434	60	Female	Symptomatic	3914724	13.077	99.9565
hCoV-19/MadhyapradeshIndia/nCoVX327-D/2020/07-2020	EPI_ISL_1231435	50	Male	Symptomatic	1193894	0.75593	99.9565
hCoV-19/UttarPradeshIndia/RMRCGKPCOV-3090/04/20/07-2020/07-2020	EPI_ISL_1231293	35	Female	Symptomatic	1382850	11.1873	99.9565
hCoV-19/UttarPradeshIndia/RMRCGKPCOV-3100/04/20/07-2020/07-2020	EPI_ISL_1231294	42	Male	Symptomatic	5830376	72.6022	99.9565
hCoV-19/UttarPradeshIndia/RMRCGKPCOV-3101/04/20/07-2020/07-2020	EPI_ISL_1231295	38	Female	Symptomatic	1186078	92.3591	99.9565
hCoV-19/UttarPradeshIndia/RMRCGKPCOV-3107/04/20/07-2020/07-2020	EPI_ISL_1231296	15	Female	Symptomatic	3114826	10.5289	99.9565
hCoV-19/UttarPradeshIndia/RMRCGKPCOV-3112/04/20/07-2020/07-2020	EPI_ISL_1231297	20	Female	Symptomatic	1963880	28.5716	99.9565
hCoV-19/UttarPradeshIndia/RMRCGKPCOV-3116/04/20/07-2020/07-2020	EPI_ISL_1231298	44	Male	Symptomatic	1069632	60.8825	99.9565
hCoV-19/UttarPradeshIndia/RMRCGKPCOV-3117/04/20/07-2020/07-2020	EPI_ISL_1231299	20	Male	Symptomatic	7057582	6.97756	99.9565
hCoV-19/UttarPradeshIndia/RMRCGKPCOV-3120/04/20/07-2020/07-2020	EPI_ISL_1231300	19	Female	Symptomatic	4528836	17.5769	99.9565
hCoV-19/AsamIndia/nCoV9907/2020/05-2020	EPI_ISL_1139114	29	Male	Asymptomatic	17922596	1.06208	99.9565
hCoV-19/AsamIndia/nCoV11481/2020/05-2020	EPI_ISL_1139115	24	Male	Asymptomatic	61366938	20.2906	99.9565
hCoV-19/AsamIndia/nCoV11487/2020/05-2020	EPI_ISL_1139116	21	Male	Asymptomatic	7361642	1.13545	99.9565
hCoV-19/AsamIndia/nCoV11521/2020/05-2020	EPI_ISL_1139117	20	Male	Asymptomatic	31600786	1.88817	99.9565
hCoV-19/AsamIndia/nCoV17020/2020/05-2020	EPI_ISL_1139118	21	Male	Asymptomatic	7934980	0.457846	99.9532
hCoV-19/AsamIndia/nCoV18266/2020/05-2020	EPI_ISL_1139119	20	Male	Symptomatic	9712488	1.75591	99.9532
hCoV-19/AsamIndia/nCoV18317/2020/05-2020	EPI_ISL_1139120	22	Male	Asymptomatic	11010336	0.506252	99.9532
hCoV-19/AsamIndia/nCoV18322/2020/05-2020	EPI_ISL_1139121	31	Male	Asymptomatic	8768386	0.534511	99.9532
hCoV-19/AsamIndia/nCoV30740/2020/06-2020	EPI_ISL_1139122	34	Male	Asymptomatic	9532500	1.31721	99.9532
hCoV-19/AsamIndia/nCoV30814/2020/06-2020	EPI_ISL_1139123	35	Male	Asymptomatic	9912948	1.15762	99.9532
hCoV-19/AsamIndia/nCoV31245/2020/06-2020	EPI_ISL_1139124	20	Male	Asymptomatic	7718874	0.19131	99.9532
hCoV-19/AsamIndia/nCoV44625/2020/06-2020	EPI_ISL_1139125	19	Male	Asymptomatic	5644312	77.2173	99.9532
hCoV-19/AsamIndia/nCoV44750/2020/06-2020	EPI_ISL_1139126	21	Male	Asymptomatic	20960076	77.4881	99.9532
hCoV-19/AsamIndia/nCoV44771/2020/06-2020	EPI_ISL_1789813	27	Male	Asymptomatic	13663798	82.8099	99.9532
hCoV-19/AsamIndia/nCoV44775/2020/06-2020	EPI_ISL_1139127	40	Male	Asymptomatic	216824	7.0804	99.9532
hCoV-19/AsamIndia/nCoV71359/2020/07-2020	EPI_ISL_1139128	21	Male	Asymptomatic	28336990	15.3351	99.9532
hCoV-19/AsamIndia/nCoV71376/2020/07-2020	EPI_ISL_1139129	35	Male	Asymptomatic	5899726	6.29046	99.9498
hCoV-19/AsamIndia/nCoV71387/2020/07-2020	EPI_ISL_1139130	27	Male	Asymptomatic	15568382	35.1141	99.9498
hCoV-19/AsamIndia/nCoV71388/2020/07-2020	EPI_ISL_1139131	33	Male	Asymptomatic	40679826	5.78461	99.9498
hCoV-19/AsamIndia/nCoV71401/2020/07-2020	EPI_ISL_1139132	30	Female	Asymptomatic	7952246	66.0313	99.9498
hCoV-19/AsamIndia/nCoV98262/2020/07-2020	EPI_ISL_1139133	23	Male	Asymptomatic	5183814	0.410431	99.9498
hCoV-19/AsamIndia/nCoV98266/2020/07-2020	EPI_ISL_1139134	33	Male	Asymptomatic	4596842	0.710597	99.9498
hCoV-19/AsamIndia/nCoV98357/2020/07-2020	EPI_ISL_1139135	23	Male	Asymptomatic	45221370	69.8905	99.9498
hCoV-19/AsamIndia/nCoV98358/2020/07-2020	EPI_ISL_1139136	27	Male	Asymptomatic	4570086	0.910486	99.9498
hCoV-19/AsamIndia/nCoV38369/2020/07-2020	EPI_ISL_1139137	30	Male	Asymptomatic	4990634	96.8062	99.9498
hCoV-19/AsamIndia/nCoV114083/2020/08-2020	EPI_ISL_1139138	27	Male	Asymptomatic	4530708	0.474517	99.9498
hCoV-19/AsamIndia/nCoV114420/2020/08-2020	EPI_ISL_1139139	30	Female	Asymptomatic	36360450	89.8387	99.9498
hCoV-19/AsamIndia/nCoV114438/2020/08-2020	EPI_ISL_1139140	42	Female	Asymptomatic	37261212	84.4284	99.9465
hCoV-19/AsamIndia/nCoV114633/2020/08-2020	EPI_ISL_1139141	43	Male	Asymptomatic	37774766	61.7071	99.9465
hCoV-19/AsamIndia/nCoV114709/2020/08-2020	EPI_ISL_1139142	26	Male	Asymptomatic	5947154	95.9923	99.9465
hCoV-19/AsamIndia/nCoV138749/2020/08-2020	EPI_ISL_1139143	28	Male	Asymptomatic	15528326	6.60735	99.9465
hCoV-19/AsamIndia/nCoV138770/2020/08-2020	EPI_ISL_1139144	50	Female	Asymptomatic	13738000	6.88808	99.9465
hCoV-19/AsamIndia/nCoV141814/2020/08-2020	EPI_ISL_1139145	48	Male	Asymptomatic	12279400	7.64922	99.9465
hCoV-19/MadhyapradeshIndia/nCoV197/2020/03-2020	EPI_ISL_1231419	53	Male	Symptomatic	1376840	66.9524	99.9465
hCoV-19/MadhyapradeshIndia/nCoV293/2020/03-2020	EPI_ISL_1231420	65	Female	Asymptomatic	676008	33.6242	99.9431
hCoV-19/MadhyapradeshIndia/nCoV421/2020/03-2020	EPI_ISL_1231421	29	Male	Asymptomatic	896048	0.91937	99.9398
hCoV-19/MadhyapradeshIndia/nCoV919/2020/04-2020	EPI_ISL_1231422	17	Male	Asymptomatic	697200	15.4828	99.9398
hCoV-19/MadhyapradeshIndia/nCoV1950/2020/04-2020	EPI_ISL_1231423	65	Female	Asymptomatic	805276	4.32796	99.9398
hCoV-19/UttarPradeshIndia/338/2020/04-2020	EPI_ISL_1231306	26	Male	Asymptomatic	2085396	3.19114	99.9398
hCoV-19/UttarPradeshIndia/543/2020/04-2020	EPI_ISL_1231307	65	Male	Asymptomatic	12039734	5.1771	99.9398
hCoV-19/UttarPradeshIndia/68/2020/05-2020	EPI_ISL_1231308	53	Male	Asymptomatic	1325430	1.74426	99.9398
hCoV-19/UttarPradeshIndia/954/2020/05-2020	EPI_ISL_1231309	27	Male	Asymptomatic	831450	2.78465	99.9365
hCoV-19/UttarPradeshIndia/152/2020/05-2020	EPI_ISL_1231310	60	Male	Asymptomatic	981200	2.66225	99.9365
hCoV-19/UttarPradeshIndia/677/2020/06-2020	EPI_ISL_1231303	59	Male	Asymptomatic	6541538	0.14625	99.9365
hCoV-19/UttarPradeshIndia/715/2020/06-2020	EPI_ISL_1251266	20	Male	Asymptomatic	7699386	0.103632	99.9331
hCoV-19/HaryanaIndia/1/03-2020	EPI_ISL_1231328	53	Female	Symptomatic	1783806	0.939396	99.9331
hCoV-19/HaryanaIndia/4/03-2020	EPI_ISL_1231329	70	Female	Asymptomatic	2863858	7.41706	99.9331
hCoV-19/HaryanaIndia/5/04-2020	EPI_ISL_1231330	60	Female	Asymptomatic	7872862	0.18264	99.9331
hCoV-19/HaryanaIndia/6/04-2020	EPI_ISL_1231331	34	Female	Asymptomatic	1324230	10.3933	99.9298
hCoV-19/HaryanaIndia/7/04-2020	EPI_ISL_1231332	26	Female	Asymptomatic	843410	3.19299	99.9298
hCoV-19/HaryanaIndia/8/04-2020	EPI_ISL_1231333	42	Male	Symptomatic	858276	97.2994	99.9264
hCoV-19/HaryanaIndia/9/04-2020	EPI_ISL_1231334	30	Male	Asymptomatic	1610446	0.559162	99.9264
hCoV-19/HaryanaIndia/10/04-2020	EPI_ISL_1231335	32	Male	Asymptomatic	508602	87.7671	99.9264
hCoV-19/HaryanaIndia/12/05-2020	EPI_ISL_1231336	45	Male	Symptomatic	347438	2.10829	99.9264
hCoV-19/HaryanaIndia/14/05-2020	EPI_ISL_1231337	43	Female	Asymptomatic	1006470	15.053	99.9264
hCoV-19/HaryanaIndia/17/05-2020	EPI_ISL_1231338	51	Male	Asymptomatic	799210	19.254	99.9264
hCoV-19/HaryanaIndia/19/05-2020	EPI_ISL_1231339	23	Male	Symptomatic	1351618	1.91371	99.9264
hCoV-19/HaryanaIndia/21/06-2020	EPI_ISL_1231340	43	Male	Symptomatic	729318	92.1055	99.9197
hCoV-19/HaryanaIndia/22/06-2020	EPI_ISL_1231341	51	Female	Asymptomatic	668176	60.5366	99.9197
hCoV-19/HaryanaIndia/23/06-2020	EPI_ISL_1231342	35	Male	Asymptomatic	2314414	16.5117	99.9164
hCoV-19/HaryanaIndia/26/06-2020	EPI_ISL_1231343	45	Male	Symptomatic	5840368	3.14953	99.9164
hCoV-19/HaryanaIndia/27/06-2020	EPI_ISL_1231344	37	Male	Asymptomatic	783152	22.5316	99.9164
hCoV-19/HaryanaIndia/29/06-2020	EPI_ISL_1231345	47	Male	Symptomatic	4209678	69.3618	99.9164
hCoV-19/HaryanaIndia/31/06-2020	EPI_ISL_1231346	55	Male	Asymptomatic	572662	9.9357	99.9164
hCoV-19/HaryanaIndia/32/06-2020	EPI_ISL_1231347	21	Male	Asymptomatic	962462	35.7854	99.9131
hCoV-19/HaryanaIndia/34/06-2020	EPI_ISL_1231348	36	Male	Asymptomatic	483004	5.98877	99.9131
hCoV-19/HaryanaIndia/35/06-2020	EPI_ISL_1231349	42	Male	Symptomatic	579908	2.63697	99.9131
hCoV-19/HaryanaIndia/37/06-2020	EPI_ISL_1231350	50	Female	Asymptomatic	546986	7.11243	99.9097
hCoV-19/HaryanaIndia/41/07-2020	EPI_ISL_1231351	39	Male	Symptomatic	935512	7.53716	99.9097
hCoV-19/HaryanaIndia/42/07-2020	EPI_ISL_1231352	35	Male	Symptomatic	440946	35.9273	99.9097
hCoV-19/HaryanaIndia/43/07-2020	EPI_ISL_1231353	60	Male	Asymptomatic	1285942	79.7814	99.9064
hCoV-19/HaryanaIndia/46/07-2020	EPI_ISL_1231354	40	Male	Asymptomatic	201924	3.15663	99.9064
hCoV-19/HaryanaIndia/47/07-2020	EPI_ISL_1231355	25	Male	Asymptomatic	4599662	34.5406	99.9064
hCoV-19/HaryanaIndia/49/07-2020	EPI_ISL_1231356	24	Male	Asymptomatic	1137130	97.794	99.9064
hCoV-19/HaryanaIndia/50/08-2020	EPI_ISL_1231357	48	Male	Asymptomatic	1041956	1.52886	99.9064
hCoV-19/HaryanaIndia/51/08-2020	EPI_ISL_1231358	54	Male	Asymptomatic	287486	2.41194	99.9064
hCoV-19/HaryanaIndia/52/08-2020	EPI_ISL_1231359	62	Female	Asymptomatic	1882244	90.6355	99.9064
hCoV-19/HaryanaIndia/53/08-2020	EPI_ISL_1231360	46	Male	Asymptomatic	812814	62.4683	99.903
hCoV-19/HaryanaIndia/56/08-2020	EPI_ISL_1231361	19	Female	Asymptomatic	3831148	27.2341	99.903
hCoV-19/HaryanaIndia/58/08-2020	EPI_ISL_1231362	26	Male	Symptomatic	726148	0.743788	99.903
hCoV-19/HaryanaIndia/59/08-2020	EPI_ISL_1231363	23	Female	Asymptomatic	760444	2.38308	99.8997
hCoV-19/HaryanaIndia/60/08-2020	EPI_ISL_1231364	37	Male	Asymptomatic	1724518	0.609968	99.8997
hCoV-19/JharkhandIndia/19nCoV/7559/05-2020	EPI_ISL_1138984	25	Female	NA	9610628	1.16915	99.8997
hCoV-19/JharkhandIndia/19nCoV/8004/05-2020	EPI_ISL_1138985	4	Male	NA	7520088	0.266526	99.8997
hCoV-19/JharkhandIndia/19nCoV/8007/05-2020	EPI_ISL_1138986	35	Male	NA	8016484	2.07567	99.8997
hCoV-19/JharkhandIndia/19nCoV/8001/05-2020	EPI_ISL_1138987	18	Male	NA	7085498	3.53961	99.8997
hCoV-19/JharkhandIndia/19nCoV/15229/05-2020	EPI_ISL_1789814	32	Male	Asymptomatic	9025394	0.537738	99.8997
hCoV-19/JharkhandIndia/19nCoV/1244/04-2020	EPI_ISL_1138988	68	Male	NA	7288356	0.265218	99.8997
hCoV-19/JharkhandIndia/19nCoV/5290/04-2020	EPI_ISL_1138989	19	Female	NA	9093958	10.1192	99.8997
hCoV-19/JharkhandIndia/19nCoV/3358/04-2020	EPI_ISL_1138990	26	Male	NA	7040656	0.283212	99.8963
hCoV-19/JharkhandIndia/19nCoV/4680/04-2020	EPI_ISL_1138991	37	Female	NA	8112768	6.78574	99.8963
hCoV-19/JharkhandIndia/19nCoV/23301/2020/05-2020	EPI_ISL_1138992	39	Female	Asymptomatic	8468550	0.22443	99.8963
hCoV-19/JharkhandIndia/19nCoV/23211/05-2020	EPI_ISL_1138993	30	Female	NA	6864022	1.72523	99.8963
hCoV-19/JharkhandIndia/19nCoV/24750/06-2020	EPI_ISL_1138994	22	Male	Asymptomatic	7776880	0.608882	99.8963
hCoV-19/JharkhandIndia/19nCoV/25149/06-2020	EPI_ISL_1138995	20	Male	Asymptomatic	15958330	4.13818	99.8963
hCoV-19/JharkhandIndia/19nCoV/25786/06-2020	EPI_ISL_1138996	20	Male	Asymptomatic	9095928	0.520002	99.8963
hCoV-19/JharkhandIndia/19nCoV/26023/06-2020	EPI_ISL_1138997	19	Male	NA	6970034	0.476626	99.8963
hCoV-19/JharkhandIndia/19nCoV/38286/2020/06-2020	EPI_ISL_1138998	47	Female	Asymptomatic	2152470	0.629138	99.893
hCoV-19/JharkhandIndia/19nCoV/40274/07-2020	EPI_ISL_1138999	28	Male	NA	10211352	4.96554	99.893
hCoV-19/JharkhandIndia/19nCoV/39928/07-2020	EPI_ISL_1139000	28	Female	Asymptomatic	14269782	0.282681	99.893
hCoV-19/JharkhandIndia/19nCoV/41396/07-2020	EPI_ISL_1139001	63	Female	Asymptomatic	10542404	3.24029	99.893
hCoV-19/JharkhandIndia/19nCoV/42994/07-2020	EPI_ISL_1139002	36	Male	Asymptomatic	10841660	3.36903	99.893
hCoV-19/JharkhandIndia/19nCoV/42377/07-2020	EPI_ISL_1139003	31	Male	Asymptomatic	8876038	0.573544	99.893
hCoV-19JharkhandIndia/19nCoV/49132/07-2020	EPI_ISL_1139004	50	Male	Asymptomatic	7717018	3.89345	99.8896
hCoV-19/JharkhandIndia/19nCoV/49142/07-2020	EPI_ISL_1139005	30	Male	Asymptomatic	8399044	5.55512	99.8896
hCoV-19/IJharkhandIndia/19nCoV/55350/07-2020	EPI_ISL_1139006	23	Male	Asymptomatic	8713448	11.597	99.8896
hCoV-19/JharkhandIndia/19nCoV/62580/07-2020	EPI_ISL_1139007	31	Male	Asymptomatic	8168212	18.6006	99.8896
hCoV-19/JharkhandIndia/19nCoV/62971/07-2020	EPI_ISL_1139008	41	Male	Asymptomatic	10824914	0.285554	99.8896
hCoV-19/JharkhandIndia/19nCoV/64905/07-2020	EPI_ISL_1139009	37	Male	Asymptomatic	7720596	0.305106	99.8896
hCoV-19/JharkhandIndia/19nCoV/66825/08-2020	EPI_ISL_1139010	29	Male	Asymptomatic	3668150	44.6767	99.8896
hCoV-19/JharkhandIndia/19nCoV/68991/08-2020	EPI_ISL_1139011	61	Male	Asymptomatic	5842496	0.404724	99.8863
hCoV-19/JharkhandIndia/19nCoV/69651/08-2020	EPI_ISL_1139012	36	Male	Asymptomatic	3882172	0.522517	99.8863
hCoV-19/JharkhandIndia/19nCoV/86684/08-2020	EPI_ISL_1139013	32	Male	Asymptomatic	2120502	0.692195	99.8863
hCoV-19/HimachalPradeshIndia/nCoV-14356/06-2020	EPI_ISL_1192134	23	Male	Asymptomatic	152410254	0.650106	99.8863
hCoV-19/HimachalPradeshIndia/nCoV-18920/07-2020	EPI_ISL_1192135	20	Male	Asymptomatic	9988432	14.849	99.8863
hCoV-19/HimachalPradeshIndia/nCoV-18986/07-2020	EPI_ISL_1192136	30	Male	Asymptomatic	78890546	73.2052	99.883
hCoV-19/HimachalPradeshIndia/nCoV-18987/07-2020	EPI_ISL_1192137	60	Male	Asymptomatic	11955144	0.323091	99.883
hCoV-19/HimachalPradeshIndia/nCoV-18988/07-2020	EPI_ISL_1192138	24	Male	Asymptomatic	29312868	36.8381	99.883
hCoV-19/HimachalPradeshIndia/nCoV-18707/07-2020	EPI_ISL_1192076	48	Male	Asymptomatic	20344654	0.983423	99.883
hCoV-19/HimachalPradeshIndia/nCoV-18996/07-2020	EPI_ISL_1192139	36	Male	Symptomatic	15314312	0.669367	99.883
hCoV-19/HimachalPradeshIndia/nCoV-25153/07-2020	EPI_ISL_1192140	34	Male	Asymptomatic	10015376	2.45619	99.883
hCoV-19/HimachalPradeshIndia/nCov-25276/07-20200	EPI_ISL_1192141	20	Male	Asymptomatic	1487994	1.87528	99.883
hCoV-19/HimachalPradeshIndia/nCov-25277/07-2020	EPI_ISL_1192142	20	Male	Asymptomatic	1218758	18.5184	99.883
hCoV-19/HimachalPradeshIndia/nCov-25279/07-2020	EPI_ISL_1192143	15	Male	Asymptomatic	402988	18.6174	99.883
hCoV-19/HimachalPradeshIndia/nCoV-25299/07-2020	EPI_ISL_1192144	28	Male	Asymptomatic	914772	87.6945	99.883
hCoV-19/HimachalPradeshIndia/nCoV-31750/08-2020	EPI_ISL_1192092	31	Male	Asymptomatic	505810	76.4843	99.8796
hCoV-19/HimachalPradeshIndia/nCoV-37443/08-2020	EPI_ISL_1192145	73	Male	Asymptomatic	11077408	33.5401	99.8796
hCoV-19/HimachalPradeshIndia/nCoV-37445/08-2020	EPI_ISL_1192146	66	Male	Asymptomatic	4070532	2.5097	99.8796
hCoV-19/HimachalPradeshIndia/nCoV-37454/08-2020	EPI_ISL_1192147	18	Male	Asymptomatic	382690	3.05913	99.8796
hCoV-19/HimachalPradeshIndia/nCoV-37456/08-2020	EPI_ISL_1192148	39	Female	Asymptomatic	1649060	10.2874	99.8796
hCoV-19/HimachalPradeshIndia/nCoV-37465/08-2020	EPI_ISL_1192098	24	Male	Asymptomatic	1201424	13.6749	99.8796
hCoV-19/HimachalPradeshIndia/nCoV-37526/08-2020	EPI_ISL_1192099	45	Male	Asymptomatic	393980	9.11163	99.8796
hCoV-19/UttarPradeshIndia/RMRCGKPVOV-7883/05/20/05-2020/05-2020	EPI_ISL_1231301	24	Male	Symptomatic	67268	70.4406	99.8763
hCoV-19/UttarPradeshIndia/RMRCGKPCOV-8545/05/20/06-2020/06-2020	EPI_ISL_1231302	65	Male	Symptomatic	85989590	0.262814	99.8763
hCoV-19/UttarPradeshIndia/RMRCGKPCOV-14116/05/20/06-2020/06-2020	EPI_ISL_1231304	26	Male	Symptomatic	123702140	0.904984	99.8763
hCoV-19/UttarPradeshIndia/RMRCGKPCOV-15152/05/20/06-2020/06-2020	EPI_ISL_1231305	65	Male	Symptomatic	8599262	0.470715	99.8763
hCoV-19/AndhraPradeshIndia/SVIMSCOV-306/03-2020	EPI_ISL_1789817	50	Male	Asymptomatic	97529678	0.0666095	99.8763
hCoV-19/AndhraPradeshIndia/SVIMSCOV-491/03-2020	EPI_ISL_1192100	33	Male	Asymptomatic	200996	53.0792	99.8763
hCoV-19/AndhrapradeshIndia/SVIMSCOV-5842/2020/04-2020	EPI_ISL_1251267	69	Female	Asymptomatic	149788	4.57914	99.8763
hCoV-19/AndhraPradeshIndia/SVIMSCOV-20448/06-2020	EPI_ISL_1192101	72	Female	Asymptomatic	7248020	97.6487	99.8763
hCoV-19/AndhraPradeshIndia/SVIMSCOV-20487/06-2020	EPI_ISL_1192102	54	Female	Asymptomatic	75798662	48.7971	99.8763
hCoV-19/AndhraPradeshIndia/SVIMSCOV-20488/06-2020	EPI_ISL_1192103	40	Male	Asymptomatic	66002	41.2594	99.8763
hCoV-19/AndhraPradeshIndia/SVIMSCOV-21461/06-2020	EPI_ISL_1192104	38	Male	Asymptomatic	395426	88.2732	99.8763
hCoV-19/AndhraPradeshIndia/SVIMSCOV-21459/06-2020	EPI_ISL_1192105	20	Male	Asymptomatic	208755488	68.6616	99.8729
hCoV-19/AndhraPradeshIndia/SVIMSCOV-27349/06-2020	EPI_ISL_1192094	31	Female	Asymptomatic	3974728	93.1466	99.8729
hCoV-19/AndhraPradeshIndia/SVIMSCOV-27441/06-2020	EPI_ISL_1192077	50	Male	Asymptomatic	7749836	93.8519	99.8729
hCoV-19/AndhraPradeshIndia/SVIMSCOV-28262/06-2020	EPI_ISL_1192106	32	Male	Asymptomatic	3186396	92.8362	99.8729
hCoV-19/AndhraPradeshIndia/SVIMSCOV-29573/06-2020	EPI_ISL_1192107	48	Male	Asymptomatic	1535770	95.7305	99.8729
hCoV-19/AndhraPradeshIndia/SVIMSCOV-31696/06-2020	EPI_ISL_1192078	25	Female	Asymptomatic	1452582	98.6359	99.8729
hCoV-19/AndhraPradeshIndia/SVIMS-3187/07-2020	EPI_ISL_1192108	27	Male	Asymptomatic	1449560	12.6184	99.8729
hCoV-19/AndhraPradeshIndia/SVIMS-3644/06-2020	EPI_ISL_1192109	42	Female	Asymptomatic	1424476	82.7389	99.8729
hCoV-19/AndhraPradeshIndia/SVIMS-4252/07-2020	EPI_ISL_1192110	50	Male	Asymptomatic	345008	38.7101	99.8729
hCoV-19/AndhraPradeshIndia/SVIMS-4253/07-2020	EPI_ISL_1192111	62	Male	Asymptomatic	872024	26.6618	99.8696
hCoV-19/AndhraPradeshIndia/SVIMS-85315/08-2020	EPI_ISL_1192112	21	Female	Asymptomatic	3142152	97.946	99.8696
hCoV-19/AndhraPradeshIndia/SVIMS-85319/08-2020	EPI_ISL_1192080	23	Male	Asymptomatic	1990548	15.3439	99.8696
hCoV-19/AndhraPradeshIndia/SVIMS-85320/08-2020	EPI_ISL_1192093	47	Male	Asymptomatic	7541114	98.8363	99.8696
hCoV-19/AndhraPradeshIndia/SVIMS-85324/08-2020	EPI_ISL_1192081	20	Male	Asymptomatic	6154740	92.3576	99.8696
hCoV-19/AndhraPradeshIndia/SVIMS-85329/08-2020	EPI_ISL_1192113	22	Male	Asymptomatic	2962620	98.9612	99.8696
hCoV-19/AndhraPradeshIndia/SVIMSCOV-334/03-2020	EPI_ISL_1192114	40	Male	Asymptomatic	2701028	27.2752	99.8696
hCoV-19/AndhraPradeshIndia/SVIMSCOV-363/03-2020	EPI_ISL_1192115	30	Male	Asymptomatic	3342736	9.51391	99.8662
hCoV-19/AndhraPradeshIndia/SVIMSCOV-381/03-2020	EPI_ISL_1192116	31	Male	Asymptomatic	117630	28.9722	99.8662
hCoV-19/AndhraPradeshIndia/SVIMSCOV-389/03-2020	EPI_ISL_1192117	35	Male	Asymptomatic	320828	39.7073	99.8662
hCoV-19/AndhraPradeshIndia/SVIMSCOV-404/03-2020	EPI_ISL_1192118	53	Male	Asymptomatic	4583394	0.812237	99.8662
hCoV-19/AndhraPradeshIndia/SVIMSCOV-408/03-2020	EPI_ISL_1192119	46	Male	Asymptomatic	1750700	3.18473	99.8662
hCoV-19/AndhraPradeshIndia/SVIMSCOV-474/03-2020	EPI_ISL_1192120	35	Male	Asymptomatic	2135950	0.794775	99.8662
hCoV-19/AndhraPradeshIndia/SVIMSCOV-22675/06-2020	EPI_ISL_1192121	30	Female	Asymptomatic	732108	90.8601	99.8662
hCoV-19/AndhraPradeshIndia/SVIMSCOV-23497/06-2020	EPI_ISL_1192082	48	Male	Asymptomatic	1193220	72.4952	99.8662
hCoV-19/AndhraPradeshIndia/SVIMSCOV-23499/06-2020	EPI_ISL_1192083	50	Female	Asymptomatic	4997900	1.80426	99.8662
hCoV-19/AndhraPradeshIndia/SVIMS-85335/08-2020	EPI_ISL_1192084	45	Male	Asymptomatic	170412	5.5313	99.8662
hCoV-19/AndhraPradeshIndia/SVIMS-85337/08-2020	EPI_ISL_1192122	40	Male	Asymptomatic	593700	69.4829	99.8662
hCoV-19/AndhrapradeshIndia/SVIMS-85346/2020/08-2020	EPI_ISL_1192123	51	Female	Asymptomatic	542084	23.6517	99.8662
hCoV-19/AndhraPradeshIndia/SVIMS-85347/08-2020	EPI_ISL_1192124	60	Male	Asymptomatic	173884	88.2071	99.8662
hCoV-19/MaharashtraIndia/IGGMC/NGP/1889/2020/04-2020	EPI_ISL_1129252	34	Male	NA	1846222	26.6791	99.8662
hCoV-19/MaharashtraIndia/IGGMC/NGP/1635/2020/04-2020	EPI_ISL_1129253	8	Male	NA	3818328	0.527718	99.8629
hCoV-19/MaharashtraIndia/IGGMC/NGP/2468/2020/04-2020	EPI_ISL_1129254	15	Female	NA	2989846	6.13991	99.8629
hCoV-19/MaharashtraIndia/IGGMC/NGP/4653/2020/05-2020	EPI_ISL_1129255	83	Male	NA	4520424	45.0043	99.8629
hCoV-19/MaharashtraIndia/IGGMC/NGP/4666/2020/05-2020	EPI_ISL_1129256	23	Female	NA	8137440	33.3208	99.8629
hCoV-19/MaharashtraIndia/IGGMC/NGP/7180/2020/05-2020	EPI_ISL_1129257	75	Male	NA	3621354	0.39372	99.8629
hCoV-19/MaharashtraIndia/IGGMC/NGP/6754/2020/05-2020	EPI_ISL_1129258	29	Female	NA	1680454	11.9891	99.8629
hCoV-19/MaharashtraIndia/IGGMC/NGP/6749/2020/05-2020	EPI_ISL_1129259	29	Female	NA	3506692	70.1816	99.8629
hCoV-19/MaharashtraIndia/IGGMC/NGP/6837/2020/05-2020	EPI_ISL_1129260	45	Male	NA	8766884	3.00688	99.8629
hCoV-19/MaharashtraIndia/IGGMC/NGP/7141/2020/05-2020	EPI_ISL_1129261	50	Male	NA	5598548	13.1978	99.8629
hCoV-19/MaharashtraIndia/IGGMC/NGP/11176/2020/06-2020	EPI_ISL_1129262	3	Male	NA	3278412	18.6523	99.8629
hCoV-19/MaharashtraIndia/IGGMC/NGP/11318/2020/05-2020	EPI_ISL_1251268	11	Male	NA	6911622	33.4164	99.8629
hCoV-19/MaharashtraIndia/IGGMC/NGP17399/2020/06-2020	EPI_ISL_1129263	32	Male	NA	2573504	69.4583	99.8629
hCoV-19/MaharashtraIndia/IGGMC/NGP20981/2020/07-2020	EPI_ISL_1129264	49	Male	NA	228052	17.8187	99.8629
hCoV-19/MaharashtraIndia/IGGMC/NGP21368/2020/07-2020	EPI_ISL_1129265	28	Female	NA	496274	3.07673	99.8629
hCoV-19/MaharashtraIndia/IGGMC/NGP26150/2020/07-2020	EPI_ISL_1129266	38	Male	NA	375300	86.7429	99.8629
hCoV-19/MaharashtraIndia/IGGMC/NGP26775/2020/07-2020	EPI_ISL_1129267	27	Female	NA	3870850	53.2303	99.8629
hCoV-19/MaharashtraIndia/IGGMC/NGP36823/2020/08-2020	EPI_ISL_1129268	71	Male	NA	965682	86.9294	99.8629
hCoV-19/MaharashtraIndia/IGGMC/NGP37299/2020/08-2020	EPI_ISL_1129269	56	Male	NA	2049576	11.8759	99.8629
hCoV-19/MaharashtraIndia/IGGMC/NGP38300/2020/08-2020	EPI_ISL_1129270	40	Male	NA	1459634	23.7677	99.8629
hCoV-19/MaharashtraIndia/IGGMC/NGP38481/2020/08-2020	EPI_ISL_1129271	21	Female	NA	1599312	83.2907	99.8629
hCoV-19/MaharashtraIndia/IGGMC/NGP41907/2020/08-2020	EPI_ISL_1129251	43	Male	NA	966722	45.8514	99.8595
hCoV-19/MaharashtraIndia/IGGMC/NGP42301/2020/08-2020	EPI_ISL_1129272	49	Male	NA	1646994	0.496602	99.8595
hCoV-19/MaharashtraIndia/IGGMC/NGP42176/2020/08-2020	EPI_ISL_1129273	30	Female	NA	1742010	1.30952	99.8595
hCoV-19/MaharashtraIndia/IGGMC/NGP45365/2020/08-2020	EPI_ISL_1129274	23	Female	NA	1602970	0.982925	99.8595
hCoV-19/TelanganaIndia/nCoV-696/04-2020	EPI_ISL_1192096	30	Female	Asymptomatic	822822	84.5282	99.8595
hCoV-19/TelanganaIndia/nCov-2239/04-2020	EPI_ISL_1192091	66	Female	Asymptomatic	2419680	84.6885	99.8595
hCoV-19/TelanganaIndia/nCov-3566/05-2020	EPI_ISL_1192085	27	Female	Symptomatic	206648	6.77432	99.8595
hCoV-19/TelanganaIndia/NCov-7138/06-2020	EPI_ISL_1192128	45	Male	Asymptomatic	8588578	38.6317	99.8595
hCoV-19/TelanganaIndia/NCov-10650/06-2020	EPI_ISL_1192129	36	Male	Symptomatic	5756286	0.537621	99.8595
hCoV-19/TelanganaIndia/NCov-12008/07-2020	EPI_ISL_1192086	34	Male	Asymptomatic	2103818	6.63883	99.8595
hCoV-19/TelanganaIndia/NCov-12072/07-2020	EPI_ISL_1192087	46	Male	Asymptomatic	6300296	25.9319	99.8595
hCoV-19/TelanganaIndia/NCov-17377/07-2020	EPI_ISL_1192097	35	Male	Symptomatic	8974862	81.7764	99.8595
hCoV-19/TelanganaIndia/NCov-18607/07-2020	EPI_ISL_1192088	30	Male	Symptomatic	1727354	86.2458	99.8595
hCoV-19/TelanganaIndia/nCoV-25903/08-2020	EPI_ISL_1192130	57	Male	NA	4265570	20.5076	99.8595
hCoV-19/TelanganaIndia/nCoV-34280/08-2020	EPI_ISL_1192089	29	Female	Asymptomatic	5772598	89.7047	99.8595
hCoV-19/TelanganaIndia/nCoV-28221/08-2020	EPI_ISL_1192131	27	Male	Symptomatic	158914	21.1926	99.8595
hCoV-19/TelanganaIndia/nCoV-33309/9-2020	EPI_ISL_1192132	30	Female	NA	809384	74.8443	99.8562
hCoV-19/TelanganaIndia/nCoV-33770/9-2020	EPI_ISL_1192133	50	Male	Asymptomatic	432548	29.2076	99.8562
hCoV-19/TelanganaIndia/nCoV-35568/9-2020	EPI_ISL_1192090	25	Male	Symptomatic	823060	44.5899	99.8562
hCoV-19/HimachalPradeshIndia/NCOV-5280/05-2020	EPI_ISL_1192149	26	Male	Symptomatic	7260160	2.04381	99.8562
hCoV-19/HimachalPradeshIndia/NCOV-12614/05-2020	EPI_ISL_1192150	55	Male	Asymptomatic	5378738	94.6903	99.8562
hCoV-19/HimachalPradeshIndia/NCOV-47703/08-2020	EPI_ISL_1192151	31	Male	Asymptomatic	3831990	86.9016	99.8562
hCoV-19/HimachalPradeshIndia/NCOV-47634/08-2020	EPI_ISL_1251269	47	Male	Asymptomatic	10463688	0.293166	99.8562
hCoV-19/HimachalPradeshIndia/NCOV-47571/08-2020	EPI_ISL_1192152	64	Female	Asymptomatic	7674358	84.3438	99.8562
hCoV-19/HimachalPradeshIndia/NCOV-47573/08-2020	EPI_ISL_1192153	43	Male	Asymptomatic	5519340	49.443	99.8562
hCoV-19/HimachalPradeshIndia/NCOV-52599/08-2020	EPI_ISL_1192154	31	Female	Asymptomatic	5437018	1.02516	99.8562
hCoV-19/HimachalPradeshIndia/NCOV-52578/08-2020	EPI_ISL_1192155	9	Female	Asymptomatic	5634398	2.94598	99.8562
hCoV-19/HimachalPradeshIndia/NCOV-52579/08-2020	EPI_ISL_1192156	6	Male	Asymptomatic	4817418	0.829448	99.8562
hCoV-19/HimachalPradeshIndia/NCOV-52597/08-2020	EPI_ISL_1192157	39	Male	Asymptomatic	5097182	13.1281	99.8562
hCoV-19/HimachalPradeshIndia/NCOV-52574/08-2020	EPI_ISL_1192158	38	Female	Asymptomatic	1360684	11.1606	99.8562
hCoV-19/HimachalPradeshIndia/NCOV-52651/08-2020	EPI_ISL_1192079	36	Male	Asymptomatic	6549196	0.382001	99.8562
hCoV-19/HimachalPradeshIndia/NCOV-59762/09-2020	EPI_ISL_1192159	69	Female	Asymptomatic	6149666	1.12967	99.8562
hCoV-19/HimachalPradeshIndia/NCOV-59785/09-2020	EPI_ISL_1192160	36	Male	Asymptomatic	5656902	0.531227	99.8562
hCoV-19/HimachalPradeshIndia/NCOV-59935/09-2020	EPI_ISL_1192161	29	Male	Asymptomatic	5495994	5.74531	99.8562
hCoV-19/ChattisgarhIndia/D-13647/09-2020	EPI_ISL_1173159	55	Female	Asymptomatic	8308146	0.954762	99.8562
hCoV-19/ChattisgarhIndia/D-13661/09-2020	EPI_ISL_1173160	47	Male	Asymptomatic	6890392	0.451527	99.8562
hCoV-19/ChattisgarhIndia/15247/07-2020	EPI_ISL_1173161	38	Male	Symptomatic	5588270	0.566544	99.8562
hCoV-19/ChattisgarhIndia/32050/06-2020	EPI_ISL_1173162	26	Male	Asymptomatic	5331796	1.07003	99.8562
hCoV-19/ChattisgarhIndia/18560/05-2020	EPI_ISL_1173163	27	Male	Asymptomatic	1865198	7.43283	99.8562
hCoV-19/ChattisgarhIndia/2810/04-2020	EPI_ISL_1173164	35	Male	Asymptomatic	1125796	0.733525	99.8562
hCoV-19/ChattisgarhIndia/D-13690/09-2020	EPI_ISL_1173165	74	Female	Asymptomatic	1279878	11.4894	99.8562
hCoV-19/ChattisgarhIndia/B-8663/07-2020	EPI_ISL_1173166	28	Male	Symptomatic	1023320	7.76658	99.8562
hCoV-19/ChattisgarhIndia/B-8658/07-2020	EPI_ISL_1173167	40	Male	Symptomatic	1064546	71.1702	99.8562
hCoV-19/ChattisgarhIndia/B-15035/07-2020	EPI_ISL_1173168	70	Male	Asymptomatic	3030570	0.623975	99.8529
hCoV-19/ChattisgarhIndia/C-14109/08-2020	EPI_ISL_1173169	unknown	unknown	NA	3817762	11.4319	99.8529
hCoV-19/ChattisgarhIndia/C-14095/08-2020	EPI_ISL_1173170	78	Male	Symptomatic	1840238	2.81382	99.8529
hCoV-19/ChattisgarhIndia/C-14094/08-2020	EPI_ISL_1173171	73	Female	Symptomatic	1758110	1.26386	99.8529
hCoV-19/ChattisgarhIndia/B-8660/07-2020	EPI_ISL_1173172	37	Male	Symptomatic	2227606	8.5165	99.8529
hCoV-19/ChattisgarhIndia/B-8662/07-2020	EPI_ISL_1173173	28	Male	Symptomatic	3592166	1.85381	99.8529
hCoV-19/ChattisgarhIndia/B-15240/07-2020	EPI_ISL_1173174	28	Male	Symptomatic	17046214	47.0828	99.8529
hCoV-19/KeralaIndia/nCoV1334/2020/03-2020	EPI_ISL_1201048	34	Male	Asymptomatic	5650596	82.3141	99.8529
hCoV-19/KeralaIndia/nCoV1335/2020/03-2020	EPI_ISL_1201049	42	Male	Asymptomatic	3777546	11.2152	99.8529
hCoV-19/KeralaIndia/nCoV3003/2020/03-2020	EPI_ISL_1201050	27	Female	Symptomatic	11396952	1.44403	99.8529
hCoV-19/KeralaIndia/nCoV4763/2020/03-2020	EPI_ISL_1201051	23	Female	Asymptomatic	1398074	11.1581	99.8529
hCoV-19/KeralaIndia/nCoVQC-71/2020/04-2020	EPI_ISL_1201052	47	Male	Asymptomatic	2170100	0.773927	99.8529
hCoV-19/KeralaIndia/nCoVQC-73/2020/04-2020	EPI_ISL_1201053	40	Male	Asymptomatic	1393272	0.996719	99.8529
hCoV-19/KeralaIndia/nCoV9921/2020/05-202	EPI_ISL_1201054	32	Male	Asymptomatic	1694356	1.9536	99.8529
hCoV-19/KeralaIndia/nCoV11564/2020/05-2020	EPI_ISL_1201055	47	Male	Asymptomatic	883860	86.8948	99.8529
hCoV-19/KeralaIndia/nCoV12551/2020/05-2020	EPI_ISL_1201056	55	Male	Asymptomatic	1738962	2.87177	99.8529
hCoV-19/KeralaIndia/nCoV12712/2020/05-2020	EPI_ISL_1201057	19	Male	Symptomatic	3573370	0.632904	99.8529
hCoV-19/KeralaIndia/nCoV12715/2020/05-2020	EPI_ISL_1201058	46	Male	Asymptomatic	2390624	43.781	99.8529
hCoV-19/KeralaIndia/nCoV22930/2020/06-2020	EPI_ISL_1201059	25	Female	Asymptomatic	2007696	9.72139	99.8529
hCoV-19/KeralaIndia/nCoV22920/2020/06-2020	EPI_ISL_1201060	38	Female	Asymptomatic	872098	1.97489	99.8529
hCoV-19/KeralaIndia/nCoV27027/2020/07-2020	EPI_ISL_1201061	47	Male	Asymptomatic	2542712	0.667909	99.8529
hCoV-19/KeralaIndia/nCoV27051/2020/07-2020	EPI_ISL_1201062	25	Male	Asymptomatic	2934302	5.64686	99.8529
hCoV-19/KeralaIndia/nCoV27614/2020/07-2020	EPI_ISL_1201063	38	Male	Asymptomatic	3328478	1.1081	99.8529
hCoV-19/KeralaIndia/nCoV27606/2020/07-2020	EPI_ISL_1201064	34	Male	Asymptomatic	2901966	1.85709	99.8529
hCoV-19/KeralaIndia/nCoV27603/2020/07-2020	EPI_ISL_1201065	26	Male	Asymptomatic	2976278	1.28466	99.8529
hCoV-19/KeralaIndia/nCoV31105/2020/07-2020	EPI_ISL_1201066	28	Female	Symptomatic	2678550	47.7221	99.8529
hCoV-19/KeralaIndia/nCoV34348/2020/07-2020	EPI_ISL_1201067	33	Female	Asymptomatic	4379668	1.15548	99.8529
hCoV-19/KeralaIndia/nCoVRC-657/2020/07-2020	EPI_ISL_1201068	24	Male	Asymptomatic	1870904	34.3398	99.8529
hCoV-19/KeralaIndia/nCoVRC-654/2020/07-2020	EPI_ISL_1201069	28	Male	Asymptomatic	1913648	90.636	99.8495
hCoV-19/KeralaIndia/nCoV40970/2020/08-2020	EPI_ISL_1201070	29	Male	Symptomatic	764844	2.29197	99.8495
hCoV-19/KeralaIndia/nCoV40983/2020/08-2020	EPI_ISL_1201071	31	Male	Asymptomatic	3138146	97.564	99.8495
hCoV-19/KeralaIndia/nCoV39351/2020/08-2020	EPI_ISL_1201072	36	Male	Asymptomatic	3359516	25.7436	99.8495
hCoV-19/KeralaIndia/nCoV39347/2020/08-2020	EPI_ISL_1201073	24	Female	Asymptomatic	1921116	4.62882	99.8495
hCoV-19/KeralaIndia/nCoV44127/2020/08-2020	EPI_ISL_1201074	40	Female	Asymptomatic	1618562	46.8822	99.8495
hCoV-19/KeralaIndia/nCoV44587/2020/08-2020	EPI_ISL_1201075	42	Male	Symptomatic	437660816	0.419228	99.8495
hCoV-19/ManipurIndia/VRDLRIMS13/07-2020	EPI_ISL_1176333	40	Male	Asymptomatic	682766	28.7913	99.8495
hCoV-19/ManipurIndia/VRDLRIMS14/07-2020	EPI_ISL_1176334	27	Female	Asymptomatic	1717810	6.31228	99.8495
hCoV-19/ManipurIndia/VRDLRIMS15/07-2020	EPI_ISL_1176335	22	Male	Asymptomatic	3080196	7.54725	99.8495
hCoV-19/ManipurIndia/VRDLRIMS19/07-2020	EPI_ISL_1176336	40	Male	Asymptomatic	1314098	9.46596	99.8495
hCoV-19/ManipurIndia/VRDLRIMS22/07-2020	EPI_ISL_1176337	56	Male	Asymptomatic	599336	7.74524	99.8495
hCoV-19/ManipurIndia/VRDLRIMS23/07-2020	EPI_ISL_1176338	27	Male	Asymptomatic	1236122	35.3047	99.8495
hCoV-19/ManipurIndia/VRDLRIMS25/07-2020	EPI_ISL_1176339	36	Male	Asymptomatic	1370848	93.901	99.8495
hCoV-19/ManipurIndia/VRDLRIMS27/07-2020	EPI_ISL_1176340	31	Male	Asymptomatic	408866	22.2097	99.8495
hCoV-19/ManipurIndia/VRDLRIMS29/08-2020	EPI_ISL_1176341	44	Male	Asymptomatic	1651680	86.839	99.8495
hCoV-19/ManipurIndia/VRDLRIMS33/08-2020	EPI_ISL_1176342	37	Male	Asymptomatic	1787806	56.2463	99.8495
hCoV-19/ManipurIndia/VRDLRIMS39/08-2020	EPI_ISL_1176343	53	Male	Asymptomatic	3327074	17.4048	99.8495
hCoV-19/ManipurIndia/VRDLRIMS40/08-2020	EPI_ISL_1176344	27	Male	Asymptomatic	3120710	81.1272	99.8495
hCoV-19/ManipurIndia/VRDLRIMS43/08-2020	EPI_ISL_1176345	23	Male	Asymptomatic	1123678	92.2763	99.8495
hCoV-19/ManipurIndia/VRDLRIMS48/08-2020	EPI_ISL_1176346	10	Female	Asymptomatic	850042	4.90752	99.8495
hCoV-19/ManipurIndia/VRDLRIMS49/08-2020	EPI_ISL_1176347	33	Male	Asymptomatic	2690432	8.47656	99.8495
hCoV-19/ManipurIndia/VRDLRIMS58/07-2020	EPI_ISL_1176348	45	Male	Asymptomatic	1539016	96.4596	99.8495
hCoV-19/ManipurIndia/VRDLRIMS61/07-2020	EPI_ISL_1176349	34	Male	Asymptomatic	541940	20.1956	99.8495
hCoV-19/ManipurIndia/VRDLRIMS64/07-2020	EPI_ISL_1176350	35	Male	Asymptomatic	409528	8.98766	99.8495
hCoV-19/ManipurIndia/VRDLRIMS65/07-2020	EPI_ISL_1176351	32	Male	Asymptomatic	659492	69.7002	99.8495
hCoV-19/ManipurIndia/VRDLRIMS67/07-2020	EPI_ISL_1176352	37	Male	Asymptomatic	763980	64.7838	99.8462
hCoV-19/ManipurIndia/VRDLRIMS69/07-2020	EPI_ISL_1176353	53	Male	Asymptomatic	3102630	11.2864	99.8462
hCoV-19/ManipurIndia/VRDLRIMS70/07-2020	EPI_ISL_1176354	46	Male	Asymptomatic	5688794	99.0658	99.8462
hCoV-19/TripuraIndia/12912/2020/05-2020	EPI_ISL_1231311	41	Male	Asymptomatic	4644520	16.3863	99.8462
hCoV-19/TripuraIndia/12784/2020/05-2020	EPI_ISL_1231312	33	Male	Asymptomatic	7558694	0.427322	99.8462
hCoV-19/TripuraIndia/12785/2020/05-2020	EPI_ISL_1231313	23	Male	Asymptomatic	6063804	0.145849	99.8462
hCoV-19/TripuraIndia/51477/2020/06-2020	EPI_ISL_1251270	30	Male	Asymptomatic	793696	80.5529	99.8462
hCoV-19/TripuraIndia/51480/2020/06-2020	EPI_ISL_1231314	24	Female	Asymptomatic	128042	75.7962	99.8462
hCoV-19/TripuraIndia/59730/2020/06-2020	EPI_ISL_1231315	28	Male	Asymptomatic	7747816	0.390665	99.8462
hCoV-19/TripuraIndia/74411/2020/07-2020	EPI_ISL_1231316	23	Female	Asymptomatic	17853012	78.3891	99.8462
hCoV-19/TripuraIndia/75048/2020/07-2020	EPI_ISL_1231317	24	Female	Asymptomatic	6513632	1.34661	99.8462
hCoV-19/TripuraIndia/85220/2020/07-2020	EPI_ISL_1231318	65	Female	Asymptomatic	7713266	19.673	99.8462
hCoV-19/TripuraIndia/98234/2020/07-2020	EPI_ISL_1231319	35	Male	Asymptomatic	5346134	55.866	99.8462
hCoV-19/TripuraIndia/97509/2020/07-2020	EPI_ISL_1231320	35	Male	Asymptomatic	8582014	0.595187	99.8462
hCoV-19/TripuraIndia/V6022/2020/08-2020	EPI_ISL_1231321	26	Female	Asymptomatic	5098926	97.8556	99.8462
hCoV-19/TripuraIndia/V6418/2020/08-2020	EPI_ISL_1231322	14	Female	Asymptomatic	637604	85.2512	99.8462
hCoV-19/TripuraIndia/V22078/2020/08-2020	EPI_ISL_1231323	30	Female	Asymptomatic	1645038	50.9702	99.8462
hCoV-19/TripuraIndia/V23608/2020/08-2020	EPI_ISL_1251271	29	Male	Asymptomatic	34618	32.148	99.8462
hCoV-19/TripuraIndia/V30334/2020/08-2020	EPI_ISL_1231324	67	Male	Asymptomatic	2289300	0.777618	99.8462
hCoV-19/TripuraIndia/V46432/2020/09-2020	EPI_ISL_1231325	38	Female	Asymptomatic	279860	9.53584	99.8462
hCoV-19/TripuraIndia/V53054/2020/09-2020	EPI_ISL_1231326	41	Male	Asymptomatic	6648426	82.0906	99.8428
hCoV-19/TripuraIndia/V54161/2020/09-2020	EPI_ISL_1231327	44	Male	Symptomatic	2163804	92.9159	99.8428
hCoV-19/RajasthanIndia/14884/2020/05-2020	EPI_ISL_1180182	30	Female	Asymptomatic	6964348	0.400066	99.8428
hCoV-19/RajasthanIndia/14887/2020/05-2020	EPI_ISL_1180183	7	Male	Symptomatic	9390982	0.145959	99.8428
hCoV-19/RajasthanIndia/14912/2020/05-2020	EPI_ISL_1180184	30	Male	Symptomatic	3203948	0.65335	99.8428
hCoV-19/RajasthanIndia/14925/2020/05-2020	EPI_ISL_1180185	33	Male	Symptomatic	6806678	0.302453	99.8428
hCoV-19/RajasthanIndia/27167/2020/06-2020	EPI_ISL_1180186	54	Male	Asymptomatic	4314214	0.718439	99.8428
hCoV-19/RajasthanIndia/27131/2020/06-2020	EPI_ISL_1180187	30	Male	Asymptomatic	3285588	23.6962	99.8428
hCoV-19/OdishaIndia/nCoV46/2020/03-2020	EPI_ISL_1138878	19	Male	Symptomatic	1431834	4.98927	99.8428
hCoV-19/OdishaIndia/nCoV17390/2020/05-2020	EPI_ISL_1138879	46	Male	Symptomatic	371496	53.4786	99.8428
hCoV-19/OdishaIndia/nCoV42052/2020/06-2020	EPI_ISL_1138880	4	Female	Asymptomatic	921864	5.2409	99.8428
hCoV-19/OdishaIndia/nCoV56441/2020/06-2020	EPI_ISL_1138881	65	Male	Symptomatic	504082	5.41301	99.8428
hCoV-19/OdishaIndia/nCoV64473/2020/07-2020	EPI_ISL_1138882	64	Male	Asymptomatic	358906	59.8087	99.8428
hCoV-19/WestBengalIndia/2019-nCoV/0271/20/03-2020	EPI_ISL_1231377	44	Female	Symptomatic	1419358	66.5177	99.8428
hCoV-19/WestBengalIndia/2019-nCoV/0360/20/03-2020	EPI_ISL_1231378	33	Male	Asymptomatic	224010	23.8065	99.8428
hCoV-19/WestBengalIndia/2019-nCoV/0479/20/04-2020	EPI_ISL_1231379	25	Male	Asymptomatic	318930	1.32443	99.8428
hCoV-19/WestBengalIndia/2019-nCoV/4196/20/05-2020	EPI_ISL_1231380	48	Male	NA	593352	30.221	99.8428
hCoV-19/WestBengalIndia/2019-nCoV/5047/20/05-2020	EPI_ISL_1231381	14	Male	NA	337038	2.87089	99.8395
hCoV-19/WestBengalIndia/2019-nCoV/30805/20/06-2020	EPI_ISL_1251272	32	Female	Asymptomatic	624054	3.37711	99.8395
hCoV-19/WestBengalIndia/2019-nCoV/38486/20/06-2020	EPI_ISL_1231382	38	Male	Asymptomatic	346762	88.0933	99.8395
hCoV-19/WestBengalIndia/2019-nCoV/89652/20/08-2020	EPI_ISL_1231383	22	Male	Symptomatic	1214772	1.22788	99.8395
hCoV-19/GujaratIndia/QC-9/20/04-2020	EPI_ISL_1164936	50	Female	NA	775388	2.85625	99.8361
hCoV-19/GujaratIndia/QC-10/20/04-2020	EPI_ISL_1164937	55	Female	NA	620128	93.5794	99.8361
hCoV-19/GujaratIndia/QC-11/20/04-2020	EPI_ISL_1164938	38	Male	NA	73096	19.8246	99.8328
hCoV-19/GujaratIndia/QC-15/20/04-2020	EPI_ISL_1164932	24	Female	NA	210116	79.9297	99.8294
hCoV-19/GujaratIndia/QC-18/20/05-2020	EPI_ISL_1164939	77	Male	NA	1629996	66.9592	99.8294
hCoV-19/GujaratIndia/QC-23/20/05-2020	EPI_ISL_1164933	65	Female	NA	824380	2.09636	99.8294
hCoV-19/GujaratIndia/QC-29/20/06-2020	EPI_ISL_1164940	22	Female	Asymptomatic	154548	89.5993	99.8294
hCoV-19/GujaratIndia/QC-32/20/06-2020	EPI_ISL_1164941	25	Female	Asymptomatic	549160	50.1834	99.8294
hCoV-19/GujaratIndia/QC-33/20/06-2020	EPI_ISL_1164934	78	Female	Symptomatic	2527862	3.40794	99.8294
hCoV-19/GujaratIndia/QC-36/20/06-2020	EPI_ISL_1164942	84	Female	Asymptomatic	56546	83.7566	99.8261
hCoV-19/GujaratIndia/QC-37/20/07-2020	EPI_ISL_1164943	25	Male	Asymptomatic	947038	97.3845	99.8261
hCoV-19/GujaratIndia/QC-39/20/07-2020	EPI_ISL_1164935	22	Male	NA	965524	82.8816	99.8228
hCoV-19/GujaratIndia/QC-41/20/07-2020	EPI_ISL_1164944	35	Male	Symptomatic	984944	65.0051	99.8194
hCoV-19/GujaratIndia/QC-46/20/07-2020	EPI_ISL_1164945	44	Male	Asymptomatic	1539050	1.05773	99.8194
hCoV-19/Sikkim-India/5745/2020/06-2020	EPI_ISL_1140047	5	Male	Asymptomatic	2118714	0.555195	99.8194
hCoV-19/Sikkim-India/5925/2020/06-2020	EPI_ISL_1140048	36	Male	Asymptomatic	2996550	0.548598	99.8194
hCoV-19/Sikkim-India/14057/2020/07-2020	EPI_ISL_1140049	30	Female	Asymptomatic	933806	1.09155	99.8194
hCoV-19/Sikkim-India/17807/2020/08-2020	EPI_ISL_1140050	35	Male	Asymptomatic	1836104	0.386906	99.8161
hCoV-19/Sikkim-India/17809/2020/08-2020	EPI_ISL_1140051	22	Male	Asymptomatic	1020596	0.575938	99.8161
hCoV-19/Sikkim-India/20404/2020/08-2020	EPI_ISL_1140052	24	Male	Asymptomatic	1231022	0.349628	99.8127
hCoV-19/Sikkim-India/25950/2020/08-2020	EPI_ISL_1140053	32	Female	Asymptomatic	463888	2.19083	99.8094
hCoV-19/Sikkim-India/25948/2020/08-2020	EPI_ISL_1789815	46	Male	Asymptomatic	1400290	0.229738	99.806
hCoV-19/RajasthanIndia/C-108437/2020/06-2020	EPI_ISL_1180173	28	Male	Asymptomatic	894358	36.2756	99.8027
hCoV-19/RajasthanIndia/C-108500/2020/06-2020	EPI_ISL_1180174	50	Female	NA	411626	19.766	99.7994
hCoV-19/RajasthanIndia/C-108451/2020/06-2020	EPI_ISL_1180175	28	Male	Asymptomatic	365944	28.6003	99.7994
hCoV-19/RajasthanIndia/C-109353/2020/06-2020	EPI_ISL_1180176	28	Male	Asymptomatic	500098	46.9956	99.796
hCoV-19/RajasthanIndia/C-103194/2020/05-2020	EPI_ISL_1180177	25	Female	Asymptomatic	519304	4.25088	99.7927
hCoV-19/RajasthanIndia/C-161388/2020/06-2020	EPI_ISL_1180178	35	Male	Asymptomatic	560132	2.3157	99.786
hCoV-19/RajasthanIndia/C-161800/2020/06-2020	EPI_ISL_1180179	13	Female	Asymptomatic	1961828	4.77575	99.7759
hCoV-19/RajasthanIndia/C-161799/2020/06-2020	EPI_ISL_1180180	28	Male	Asymptomatic	1976488	0.364333	99.7659
hCoV-19/RajasthanIndia/C-161457/2020/06-2020	EPI_ISL_1180181	44	Male	Asymptomatic	1760070	0.487765	99.7659
